# Supplementary material for: The first exome wide association study in Tunisia: identification of candidate loci and pathways with biological relevance for type 2 diabetes
Source: Front Endocrinol (Lausanne). 2023 Dec 19;14:1293124. doi: 10.3389/fendo.2023.1293124 (PMC10773763; doi:10.3389/fendo.2023.1293124)
Supplement: Supplementary file 1 [file Table_1.xlsx]

## Sheet: SVA_results_summary_statistics_
CHR	SNP	BP	A1	TEST	NMISS	OR	P
9	rs4879782	34372875	C	ADD	50	0.01726	0.009584
20	rs150358287	3706494	A	ADD	50	0.003542	0.01001
17	rs2071563	41462863	A	ADD	50	0.04845	0.01018
2	rs2228202	69810607	G	ADD	50	0.003968	0.01087
1	rs12093154	1243545	A	ADD	50	0.004342	0.01159
1	rs10923472	118023330	A	ADD	50	0.07595	0.01305
7	rs11765961	130368418	G	ADD	50	0.06602	0.01326
6	rs9489410	118481928	G	ADD	50	0.01194	0.01422
12	rs4764643	101299756	G	ADD	50	0.07036	0.01472
8	rs3739261	133227527	C	ADD	50	0.05327	0.01505
6	rs199896735	43054407	G	ADD	50	0.01392	0.01611
19	rs34626245	32881908	A	ADD	50	0.007928	0.01645
17	rs72842957	8081161	A	ADD	50	0.01603	0.018
9	rs145729152	136341024	T	ADD	50	0.01157	0.01951
10	rs3812694	70255817	G	ADD	50	0.0007021	0.01968
11	rs7950082	5489368	T	ADD	50	0.02281	0.02027
6	rs17411795	65295964	A	ADD	50	0.02014	0.02131
4	rs61733402	6609162	A	ADD	50	0.04098	0.02155
14	rs9323183	50330163	C	ADD	50	0.02364	0.02311
11	rs16931292	5453940	C	ADD	50	0.02253	0.02316
9	rs112844133	131120242	G	ADD	50	0.02244	0.02326
10	rs1799853	94942290	T	ADD	50	0.02188	0.02402
11	rs16930998	5441472	A	ADD	50	0.01401	0.02403
1	rs11586699	183215555	T	ADD	50	0.01	0.02441
22	rs35381394	50217999	A	ADD	50	0.04775	0.02674
6	rs73762715	109381573	A	ADD	50	0.01465	0.02734
12	rs771513621	101286455	G	ADD	50	0.007442	0.02778
12	rs1800574	120979061	T	ADD	50	0.007442	0.02778
17	rs145670888	50548440	G	ADD	50	0.01418	0.0286
7	rs12673041	100773794	A	ADD	50	0.02477	0.02872
9	rs41277797	105601145	T	ADD	50	0.01071	0.02876
2	rs74868086	109615588	A	ADD	50	0.01358	0.0288
4	rs61742711	105645214	T	ADD	50	0.01358	0.0288
7	rs20555	107961306	G	ADD	50	0.01358	0.0288
15	rs186590035	41885816	C	ADD	50	0.01358	0.0288
15	rs75683534	64824191	A	ADD	50	0.01358	0.0288
6	rs770310762	167173762	T	ADD	49	0.01364	0.02907
1	rs3917991	36469204	G	ADD	50	0.01411	0.02997
12	rs118114840	45928653	T	ADD	50	0.01789	0.0305
1	rs35672330	40514996	C	ADD	50	0.01685	0.03146
7	rs138202021	151064634	T	ADD	50	0.008476	0.03184
13	rs17655	102875652	C	ADD	50	51.92	0.0322
19	rs11667397	22758389	A	ADD	50	0.02307	0.03254
17	rs10538163	47361520	C	ADD	50	0.1513	0.03388
1	rs17185492	118101901	A	ADD	50	0.02897	0.0343
20	rs78661674	24971511	A	ADD	50	0.0268	0.03488
2	rs1050301	86173701	A	ADD	50	0.09335	0.03559
4	rs11548618	76022794	A	ADD	50	0.02105	0.03578
1	rs1407134	32202008	T	ADD	50	0.02675	0.03617
5	rs11575968	141333019	T	ADD	50	0.00412	0.03645
17	rs17741424	58521630	A	ADD	50	0.03599	0.03675
6	rs2842899	132538470	T	ADD	50	0.06757	0.03703
10	rs2230661	43557455	A	ADD	50	7.039	0.03706
1	rs11240573	205841819	T	ADD	50	0.04339	0.03707
2	rs35946826	105242792	T	ADD	50	0.03304	0.03755
1	rs765451626	15935980	C	ADD	50	0.03381	0.03763
4	rs111696697	69647069	T	ADD	50	0.0221	0.0377
11	rs3809110	290494	T	ADD	50	0.01925	0.03833
15	rs61752771	78270525	C	ADD	50	0.01074	0.03854
16	rs3177338	672331	T	ADD	50	6.476	0.03854
21	rs2830585	26932893	T	ADD	50	0.1507	0.03875
17	rs2272606	3753865	C	ADD	50	6.095	0.03911
5	rs34584424	69273031	T	ADD	50	0.01888	0.03926
1	rs3850625	201047168	A	ADD	50	0.01174	0.03959
22	rs3804076	29441548	C	ADD	50	0.09592	0.03982
7	rs148164233	77274590	T	ADD	50	0.003615	0.04003
7	rs28750165	107975743	A	ADD	50	0.01867	0.04004
2	rs2286323	241097382	G	ADD	50	0.06148	0.04014
19	rs750798914	52384819	C	ADD	49	0.003789	0.04032
2	rs180922748	166233432	C	ADD	50	0.01484	0.04035
9	rs11243798	132499519	A	ADD	50	0.01828	0.04035
14	rs2273186	92007650	G	ADD	50	0.01828	0.04035
17	rs116930996	7832924	G	ADD	50	0.01828	0.04035
17	rs117611723	37553487	T	ADD	50	0.01828	0.04035
17	rs79344504	41515665	T	ADD	50	0.01828	0.04035
19	rs144048376	8868547	C	ADD	50	0.02583	0.04037
16	rs113856625	1222750	A	ADD	50	0.03885	0.04044
12	rs28990715	2864381	T	ADD	50	0.01035	0.04047
13	rs3742303	30646969	T	ADD	50	0.01035	0.04047
19	rs2231944	41432303	A	ADD	50	0.01035	0.04047
12	rs200132571	57796365	T	ADD	50	0.01076	0.04082
10	rs145843135	116455798	GA	ADD	50	0.03559	0.04109
16	rs45529833	286377	G	ADD	50	0.02404	0.04114
9	rs183800704	97350488	T	ADD	50	0.02484	0.04117
16	rs141275094	10682092	C	ADD	50	0.05604	0.04178
1	rs61734232	84939560	A	ADD	50	0.02648	0.04232
1	rs116001957	84940884	A	ADD	50	0.02648	0.04232
4	rs61746101	154235723	G	ADD	50	0.02648	0.04232
16	rs147281237	89223175	A	ADD	50	0.02648	0.04232
19	rs779063280	13208776	G	ADD	50	0.02648	0.04232
7	rs17151689	77321369	A	ADD	50	0.04206	0.0424
8	rs142551217	10554002	T	ADD	49	0.01898	0.04242
17	rs80043692	58169945	C	ADD	50	0.03461	0.0425
17	rs74730740	58170214	T	ADD	50	0.03461	0.0425
1	rs202205037	218307520	A	ADD	50	0.02236	0.04314
20	rs145098571	6050863	C	ADD	50	0.02461	0.04357
1	rs144089943	3766595	C	ADD	50	0.0227	0.0436
12	rs41276696	1831348	A	ADD	50	0.02182	0.04386
17	rs7209228	40799739	T	ADD	50	0.1744	0.04439
13	rs13508	40749261	T	ADD	50	0.147	0.04469
6	rs3130453	31157072	C	ADD	50	0.2209	0.04479
11	rs1491218479	1621994	C	ADD	50	0.04412	0.04504
11	rs755861260	1621997	A	ADD	50	0.04412	0.04504
7	rs373496719	2250684	TC	ADD	50	13.5	0.04519
1	rs4301626	159815580	C	ADD	50	14.23	0.04563
17	rs118004742	47391492	G	ADD	50	0.03845	0.04582
1	rs17723260	155086187	A	ADD	50	0.06649	0.04634
7	rs2290971	149015000	A	ADD	50	0.0293	0.04658
7	rs727162	34834426	G	ADD	50	0.2072	0.0475
10	rs77083569	127175976	T	ADD	50	0.02835	0.04839
13	rs113301501	24442624	A	ADD	49	0.03094	0.04853
8	rs80127039	32764112	T	ADD	50	0.03392	0.05033
19	rs17855739	5831829	T	ADD	50	0.04738	0.05044
11	rs1278032834	72139110	CTA	ADD	50	0.1352	0.05057
11	rs16909440	5059614	C	ADD	50	5.05	0.05065
22	rs77679347	30495313	A	ADD	50	0.0331	0.05126
9	rs9886752	136740043	A	ADD	50	0.1873	0.05175
12	rs7310898	122605408	T	ADD	50	0.03348	0.05191
10	rs61861290	93333862	A	ADD	50	0.03403	0.05243
12	rs146753414	52317963	A	ADD	50	0.0363	0.05261
11	rs11310407	4368174	A	ADD	50	3.511	0.05313
3	rs80104116	78651779	T	ADD	50	0.03517	0.05335
4	rs2070631	158721424	A	ADD	50	0.03517	0.05335
19	rs36039745	19057419	A	ADD	50	0.03517	0.05335
19	rs2229531	11576380	T	ADD	50	6.928	0.05384
2	rs145699077	174427852	T	ADD	50	4.383	0.0541
2	rs76832527	241217826	A	ADD	50	0.1742	0.05413
5	rs4916685	90683881	T	ADD	50	0.2049	0.05457
9	rs28383771	21239448	A	ADD	50	0.03486	0.05457
20	rs147019139	35627312	CA	ADD	50	13.31	0.05488
20	rs12481228	35630751	C	ADD	50	13.31	0.05488
18	rs35211496	62354528	T	ADD	50	0.04838	0.05503
17	rs147584242	40866188	C	ADD	50	0.03409	0.05507
21	rs114358105	42111215	T	ADD	50	0.03409	0.05507
19	rs559864710	50725314	CGCCCA	ADD	50	0.03409	0.05508
2	rs77419724	178436252	T	ADD	50	0.0987	0.05578
1	rs41317507	186165114	T	ADD	50	0.06739	0.05616
14	rs74947133	94469278	A	ADD	50	0.03662	0.05638
3	rs17238798	42758273	A	ADD	50	9.045	0.0567
12	rs1799958	120738280	A	ADD	50	7.762	0.05732
15	rs142730574	40807701	TGGGGC	ADD	50	0.1718	0.05742
17	rs71371993	44359632	A	ADD	50	0.04298	0.05772
17	rs140610432	36497725	T	ADD	49	0.06704	0.05778
11	rs12292659	99819645	T	ADD	50	0.1338	0.05802
12	rs141823469	865142	TC	ADD	50	0.2421	0.05847
19	rs16982743	51501649	A	ADD	50	6.345	0.05875
1	rs647224	182473879	C	ADD	50	0.03466	0.05881
11	rs11231397	63183749	G	ADD	50	0.2407	0.0598
11	rs331510	4489357	T	ADD	50	10.11	0.06033
1	rs10798035	186081285	A	ADD	50	0.2421	0.06051
11	rs4963245	63119328	C	ADD	50	0.2667	0.06068
10	rs814628	88669895	G	ADD	50	0.05197	0.06085
2	rs11437065	219496868	TA	ADD	50	0.04254	0.06146
19	rs77267061	9339212	G	ADD	50	0.002136	0.06152
6	rs13219364	87415863	A	ADD	50	0.09275	0.0625
17	rs35217368	8263140	A	ADD	50	14.2	0.06271
11	rs56302613	58267125	G	ADD	50	0.04707	0.06277
11	rs55810057	58358301	G	ADD	50	0.04707	0.06277
16	rs115507227	57731025	G	ADD	50	0.05018	0.06415
5	rs59486872	112143775	G	ADD	50	0.04314	0.06445
4	rs62617790	183697783	C	ADD	50	0.1654	0.06451
19	rs4802029	37564710	T	ADD	50	5.81	0.06502
8	rs139234214	27500978	T	ADD	50	0.04243	0.06562
16	rs62050917	84460709	T	ADD	50	0.04243	0.06562
20	rs201989961	2207385	T	ADD	50	0.04243	0.06562
9	rs138686336	77647697	A	ADD	50	0.04264	0.06614
12	rs12305672	29461874	T	ADD	50	0.05957	0.06643
3	rs35319679	12920574	A	ADD	50	0.06425	0.06673
5	rs1320308	76875427	A	ADD	50	5.616	0.06696
5	rs1530507	33751349	A	ADD	50	5.735	0.06759
16	rs10797300	28595875	A	ADD	50	12.9	0.06782
4	rs12651301	47899459	A	ADD	50	0.1559	0.06857
14	rs45584133	20060091	T	ADD	50	0.04358	0.06871
18	rs1944294	28036487	T	ADD	50	4.906	0.06985
19	rs17710707	17726616	G	ADD	50	0.2557	0.07022
11	rs2500016	5046754	A	ADD	50	4.331	0.07034
11	rs2500052	5058838	G	ADD	50	4.331	0.07034
1	rs151132065	103577605	C	ADD	50	0.1323	0.07048
7	rs2293177	140544760	T	ADD	50	5.143	0.07159
2	rs147951041	128176837	T	ADD	50	0.05181	0.07173
11	rs10895991	65204815	C	ADD	50	7.106	0.07193
6	rs1141321	49444720	T	ADD	50	7.556	0.07222
10	rs61745201	4830738	A	ADD	50	0.04644	0.07283
22	rs35211242	23140296	A	ADD	50	0.07448	0.07285
1	rs142369206	43453410	C	ADD	50	0.08372	0.07295
1	rs41306197	117092779	A	ADD	50	0.05267	0.07334
6	rs41286192	132797077	G	ADD	50	0.002582	0.07339
19	rs146888178	14406507	G	ADD	50	0.002582	0.07339
3	rs1532918	69033557	G	ADD	50	0.06463	0.07462
9	rs2274654	95928855	C	ADD	50	0.1143	0.07481
6	rs677830	154107531	T	ADD	50	0.2397	0.07528
6	rs9488991	116630515	C	ADD	50	0.08225	0.0754
1	rs140853435	156583439	G	ADD	50	0.08155	0.07716
18	rs3085861	44876705	C	ADD	50	0.2013	0.07758
12	rs151095402	109098561	T	ADD	50	0.02201	0.07785
19	rs114782266	1059057	A	ADD	50	0.05322	0.07811
3	rs112672304	50118454	T	ADD	50	9.412	0.07915
11	rs2242183	562219	G	ADD	50	0.07687	0.07935
17	rs7215121	4558453	A	ADD	50	0.2687	0.0794
21	rs138957098	39181807	A	ADD	50	0.03264	0.0795
7	rs10378	150804367	T	ADD	50	0.2605	0.07961
13	rs9579139	27978288	T	ADD	50	0.1639	0.07964
2	rs138831455	159983979	C	ADD	50	0.03213	0.07967
5	rs184421438	157651916	G	ADD	50	0.03213	0.07967
16	rs1131341	69714966	A	ADD	50	0.03213	0.07967
20	rs111596332	31476659	A	ADD	50	0.03213	0.07967
22	rs115546021	30490169	T	ADD	50	0.03213	0.07967
7	rs2305816	138627377	A	ADD	50	0.2916	0.08003
11	rs62621278	56232590	A	ADD	50	0.07633	0.08027
1	rs2232016	107057296	T	ADD	50	7.21	0.08044
11	rs79009278	5545210	A	ADD	50	0.1302	0.08047
3	rs138846036	120674935	A	ADD	50	0.05299	0.08058
19	rs140046361	43648892	G	ADD	50	0.05299	0.08058
7	rs1414743526	100773853	T	ADD	50	0.2121	0.08093
2	rs1124649	27037601	A	ADD	50	0.2387	0.08106
5	rs41311625	91153342	G	ADD	50	0.03914	0.0815
19	rs16996376	19795322	G	ADD	50	0.06117	0.08172
10	rs61729846	5878281	C	ADD	50	0.01949	0.08187
1	rs2273865	236543000	A	ADD	50	0.09285	0.08192
20	rs41277016	41345984	T	ADD	50	0.05057	0.08193
4	rs1872267	78421901	T	ADD	50	0.07112	0.0821
1	rs35802556	7835906	T	ADD	50	0.01909	0.08215
1	rs12057307	12256336	A	ADD	50	0.01909	0.08215
3	rs55988365	37325455	T	ADD	50	0.01909	0.08215
4	rs35997283	109870370	G	ADD	50	0.01909	0.08215
22	rs113505363	17893880	T	ADD	50	0.0385	0.08284
11	rs201749016	47590239	C	ADD	50	0.003264	0.08291
17	rs72832968	39944420	G	ADD	50	0.003264	0.08291
11	rs61736181	124424317	A	ADD	50	0.003289	0.08297
14	14_23143163	23143163	G	ADD	50	0.0384	0.08317
14	rs78283108	94469291	A	ADD	50	20.44	0.08362
7	rs76089276	140351316	A	ADD	50	0.04654	0.08393
6	rs79153019	31138080	A	ADD	50	0.1846	0.08395
13	rs36084898	59992510	C	ADD	50	0.003088	0.08416
14	rs5247	24507368	C	ADD	50	0.06593	0.08444
11	rs35665264	126015388	C	ADD	50	0.05377	0.08477
14	rs146935912	58005086	A	ADD	50	0.05377	0.08477
16	rs79505704	1486139	T	ADD	50	0.05377	0.08477
18	rs61739369	13087048	G	ADD	50	0.05377	0.08477
18	rs146000214	49097484	C	ADD	50	0.05377	0.08477
21	rs187640762	32325266	A	ADD	50	0.05377	0.08477
17	rs2071561	41465816	G	ADD	50	0.3049	0.08537
17	rs16945138	11652931	T	ADD	50	0.06267	0.08601
19	rs768810399	501701	GACACCACCTCCCCGGAGCCTCCCA	ADD	49	0.1969	0.08646
4	rs1801208	6301162	A	ADD	50	0.05545	0.0866
3	rs35156360	123733085	A	ADD	50	0.04694	0.08695
11	rs35301588	5454201	TCA	ADD	50	4.853	0.08788
1	rs149866013	248626807	C	ADD	50	0.1381	0.08796
1	rs112503677	161098959	A	ADD	50	0.04634	0.08862
1	rs115479312	161191248	T	ADD	50	0.04634	0.08862
12	rs142556970	113105737	G	ADD	50	0.04634	0.08862
17	rs62000409	80058637	A	ADD	50	0.04634	0.08862
3	rs1034405	50559661	G	ADD	50	12.58	0.08888
11	rs1453547	59422439	A	ADD	50	0.07748	0.0892
11	rs1453544	59457135	G	ADD	50	0.07748	0.0892
2	rs17849638	219248437	T	ADD	50	0.07042	0.08972
6	rs142107957	32938824	G	ADD	50	0.05819	0.08987
16	rs3751800	86532436	A	ADD	50	0.07198	0.09033
2	rs2072526	36808791	G	ADD	50	0.1566	0.09056
7	rs73205916	88282672	A	ADD	50	0.06486	0.09136
11	rs10895391	103287549	T	ADD	50	4.46	0.09149
6	rs34315095	30625708	G	ADD	50	0.1953	0.09157
19	rs12978266	11248123	G	ADD	50	0.2976	0.0917
16	rs118093429	89228390	G	ADD	50	0.07515	0.09181
12	rs6580904	52772156	C	ADD	50	5.184	0.09308
6	rs200972669	81752068	T	ADD	50	13.01	0.09332
19	rs143713547	3000657	T	ADD	50	8.225	0.09351
11	rs35003053	4821636	G	ADD	50	0.09813	0.09396
6	rs568580095	87284490	T	ADD	50	0.1632	0.09397
19	rs541169	35228117	T	ADD	50	0.2476	0.09458
11	rs115533243	125994311	C	ADD	50	0.06471	0.09483
17	rs657672	39162812	T	ADD	50	5.381	0.09485
9	rs78126045	122629491	C	ADD	50	0.3226	0.0949
17	rs2230553	34942629	G	ADD	50	0.2236	0.09507
11	rs7941731	4803995	G	ADD	50	0.2529	0.09554
19	rs9973206	57131414	C	ADD	50	0.2315	0.09554
11	rs3182235	86447193	T	ADD	50	0.06821	0.09569
17	rs8074498	81996668	T	ADD	50	4.785	0.09596
11	rs11037502	5454276	A	ADD	50	0.1187	0.09616
3	rs2230149	49808093	C	ADD	50	0.05656	0.09637
9	rs7030820	104505023	T	ADD	50	0.2427	0.09673
14	rs111285011	104588781	TGACGGGCAG	ADD	50	0.2462	0.09677
1	rs1160200288	32770953	C	ADD	50	0.08893	0.09704
3	rs11928913	49809419	A	ADD	50	0.1011	0.0973
6	rs241448	32828908	G	ADD	50	0.2668	0.09745
4	rs148395045	67914689	C	ADD	50	0.056	0.09764
17	rs11547807	74357606	T	ADD	50	0.2106	0.09823
1	rs186229244	186362934	G	ADD	50	0.05641	0.09829
2	rs62133344	68950137	A	ADD	50	0.09623	0.09858
11	rs17137261	78854269	G	ADD	50	0.0701	0.09925
12	rs4149056	21178615	C	ADD	50	6.461	0.09939
1	rs6674599	200849852	G	ADD	50	0.1847	0.09945
21	rs114463382	45456705	C	ADD	50	0.2044	0.09949
16	rs79842542	3606624	A	ADD	50	9.523	0.09985
12	rs5799725	85244867	G	ADD	50	0.1392	0.1002
6	rs11751128	155240662	T	ADD	50	0.2799	0.1003
1	rs11555349	52362712	G	ADD	50	0.1167	0.1004
17	rs61733939	9889457	T	ADD	50	0.06626	0.1012
6	rs931312	155130218	A	ADD	50	7.717	0.1013
2	rs36104025	237339091	G	ADD	50	0.07487	0.1014
17	rs72897843	78204884	T	ADD	50	0.09118	0.1016
12	rs1908946	25090181	C	ADD	50	3.004	0.1017
16	rs1075935	69742474	A	ADD	50	0.08401	0.1018
16	rs61739606	48170167	A	ADD	50	6.91	0.1023
9	rs34217442	135624500	C	ADD	50	0.2075	0.1025
11	rs117366703	56319084	T	ADD	50	0.0807	0.1029
5	rs10037067	90690065	G	ADD	50	0.2863	0.1031
11	rs35156678	62602409	A	ADD	50	0.1224	0.1031
17	rs114481586	75605879	T	ADD	50	0.1772	0.1031
11	rs72878024	199492	A	ADD	50	0.06733	0.1032
16	rs79820293	67187591	T	ADD	50	0.01029	0.1032
1	rs61777220	34794607	T	ADD	50	0.07994	0.1039
12	rs12833456	52592403	C	ADD	50	0.2441	0.1042
7	rs17712299	48274284	C	ADD	50	0.0684	0.1044
16	rs73593844	67886027	C	ADD	50	0.2157	0.1047
11	rs4910756	5351626	G	ADD	50	0.1704	0.1049
13	rs1805388	108211243	A	ADD	50	0.1105	0.105
19	rs2365725	55161102	C	ADD	50	4.887	0.1053
1	rs72629486	3022360	G	ADD	50	0.1798	0.1056
1	rs757886085	26282377	G	ADD	50	0.1243	0.1061
19	rs3093153	15890405	A	ADD	50	0.01018	0.1065
17	rs41283425	41769461	T	ADD	50	0.08304	0.1073
11	rs1800057	108272729	G	ADD	50	0.06827	0.1076
2	rs679899	21028042	A	ADD	50	3.15	0.1084
3	rs9849637	98133385	A	ADD	50	6.815	0.1084
5	rs61755724	133073275	A	ADD	50	0.06841	0.1088
10	rs41298373	7580046	A	ADD	50	7.205	0.1093
7	rs11556924	130023656	T	ADD	50	3.478	0.1095
15	rs759335947	89751073	CG	ADD	50	0.2178	0.1101
19	rs602662	48703728	G	ADD	50	3.025	0.1105
1	rs12075362	9105610	A	ADD	50	0.06797	0.1107
1	rs553594726	16052363	C	ADD	50	0.06797	0.1107
3	rs75458053	15586557	C	ADD	50	0.06797	0.1107
11	rs200730518	78213775	A	ADD	50	0.06797	0.1107
16	rs61753381	3781229	T	ADD	50	0.06797	0.1107
22	rs1803324	39522512	C	ADD	50	0.06797	0.1107
11	rs2230150	18450981	C	ADD	50	0.06815	0.1108
11	rs17501584	59515388	G	ADD	50	0.1115	0.1108
12	rs11057939	124968569	T	ADD	50	6.635	0.1113
1	1_15367511	15367511	G	ADD	50	0.07083	0.1116
2	rs35227368	151576297	T	ADD	50	0.07083	0.1116
6	rs34427887	154246729	T	ADD	50	8.802	0.1122
16	rs45551636	23622972	T	ADD	50	12.14	0.113
12	rs17344738	95300167	A	ADD	50	0.08893	0.1137
16	rs45475699	31474213	C	ADD	50	0.07989	0.1144
19	rs745961	32879164	G	ADD	50	4.278	0.1149
3	rs3732410	121696873	C	ADD	50	3.746	0.1157
11	rs2412467	4946887	T	ADD	49	0.2237	0.1161
12	rs34637584	40340400	A	ADD	50	0.07341	0.1163
11	rs145426776	55994129	G	ADD	50	0.08273	0.1168
20	rs11908032	3857752	A	ADD	50	0.07638	0.1171
20	rs11905552	3857753	T	ADD	50	0.07638	0.1171
6	rs14362	33085204	A	ADD	50	0.09252	0.1175
12	rs3763978	71139754	G	ADD	50	4.663	0.1175
10	rs146123023	75782995	T	ADD	50	0.08117	0.1177
2	rs1192269	84705712	A	ADD	50	0.08984	0.1183
20	rs1055246	53944930	G	ADD	50	4.994	0.1184
3	rs3732858	43056273	A	ADD	50	0.1586	0.119
1	rs1801466	94010911	A	ADD	50	0.09613	0.1193
16	rs3809611	57722731	T	ADD	50	4.032	0.1213
6	rs1057149	32847165	T	ADD	50	0.128	0.1221
3	rs35494829	67375857	C	ADD	50	3.756	0.1226
2	rs676210	21008652	A	ADD	50	3.633	0.1243
1	rs2297950	203225058	T	ADD	50	0.2956	0.1244
16	rs8062344	20429731	G	ADD	50	0.3357	0.1248
14	rs17277522	20640982	T	ADD	50	0.3001	0.125
3	rs3921595	161503917	C	ADD	50	0.3279	0.1252
17	rs11568591	50683692	A	ADD	50	0.1011	0.1255
14	rs61993884	20224436	C	ADD	50	0.1166	0.1271
6	rs9267835	32212846	A	ADD	50	0.007177	0.1275
6	rs2229784	33168533	T	ADD	50	7.376	0.1278
11	rs11036912	5343220	G	ADD	50	0.2962	0.1282
16	rs2213978	72950696	A	ADD	50	0.08929	0.1288
1	rs147797700	43431825	A	ADD	50	0.08295	0.129
2	rs58534105	88529133	C	ADD	50	0.08277	0.129
3	rs138346219	46265822	G	ADD	50	0.08277	0.129
15	rs2277552	69047447	A	ADD	50	14.9	0.129
17	rs746182028	80336367	T	ADD	50	0.08277	0.129
22	rs41282603	35264946	T	ADD	50	0.08277	0.129
17	rs62637606	8269188	G	ADD	50	7.63	0.1297
7	rs11384079	87359354	AT	ADD	50	0.09582	0.1304
11	rs72003051	56613070	C	ADD	50	6.723	0.1305
2	rs16853305	167243265	G	ADD	50	0.1988	0.1308
11	rs6591536	59443715	G	ADD	50	0.2873	0.1309
10	rs11187583	93681515	A	ADD	50	0.1826	0.1319
21	rs4818952	44646847	C	ADD	50	0.1733	0.1333
7	rs61469810	99836454	T	ADD	50	9.283	0.1338
6	rs9493627	133468590	A	ADD	50	0.3513	0.1343
21	rs233303	44591702	T	ADD	50	3.243	0.1343
17	rs16954056	623667	T	ADD	50	0.1722	0.1349
2	rs142269591	61134190	T	ADD	50	0.09348	0.1357
19	rs1048328	51024108	A	ADD	50	0.1122	0.1363
1	rs34639798	25228172	T	ADD	50	10.08	0.1376
21	rs7279204	46388764	T	ADD	50	0.1259	0.1376
3	rs3749195	44906987	T	ADD	50	0.19	0.1377
14	rs2232698	94290332	A	ADD	50	7.9	0.1382
11	rs11229301	58228305	A	ADD	50	3.627	0.1388
11	rs12365708	68745075	G	ADD	50	12.15	0.1392
2	rs11126472	75493246	T	ADD	50	0.2767	0.1394
6	rs41273287	87345232	T	ADD	50	0.2022	0.1403
12	rs1176994303	11267400	AG	ADD	50	0.2316	0.1408
18	rs1198647514	76496529	CG	ADD	50	0.2952	0.1409
11	rs143883407	113231215	A	ADD	50	10.42	0.1411
14	rs34741399	59483958	C	ADD	50	9.051	0.1414
11	rs7101919	5489458	C	ADD	50	4.412	0.1426
3	rs76438938	186743735	T	ADD	50	0.006064	0.1437
18	rs35201788	2885112	T	ADD	50	0.006064	0.1437
21	rs11910483	46132535	C	ADD	50	0.006064	0.1437
1	rs35002732	161723409	T	ADD	50	0.1472	0.1447
8	rs2242089	143606976	T	ADD	50	6.452	0.1447
1	rs9435714	16940041	C	ADD	50	5.108	0.145
7	rs3735400	36399100	G	ADD	50	6.803	0.145
6	rs150676991	39879377	A	ADD	50	0.09861	0.1453
20	rs34969822	63542464	T	ADD	50	0.1003	0.1471
2	rs7426114	151671058	C	ADD	50	0.2905	0.1472
8	rs773894295	10610141	CCTCTCTTCTT	ADD	50	0.21	0.1473
11	rs34510872	102377646	T	ADD	50	0.1971	0.1473
4	rs80182459	87313944	C	ADD	50	0.1317	0.1482
8	rs75812471	17628559	C	ADD	50	9.364	0.1483
1	rs6701129	248388084	C	ADD	50	0.0926	0.1484
13	rs10648315	72743602	GGTGA	ADD	50	0.3074	0.1484
6	rs146446063	70588620	T	ADD	50	0.127	0.1495
19	rs34971363	53810453	C	ADD	50	7.883	0.15
7	rs1134956	90309366	C	ADD	50	0.3284	0.1502
19	rs73633729	57329137	A	ADD	50	0.1965	0.1502
1	rs12139100	20175089	A	ADD	50	3.432	0.1503
7	rs10275028	34849610	C	ADD	50	3.421	0.1507
11	rs116924453	55343427	A	ADD	50	12.46	0.1507
9	rs3847262	6328947	T	ADD	50	4.555	0.1509
18	rs12083	36171049	G	ADD	50	0.114	0.1509
5	rs61745470	133052287	A	ADD	50	6.293	0.1519
19	rs200398398	549171	T	ADD	50	0.1201	0.1531
3	rs150031407	120596436	T	ADD	50	0.101	0.1536
16	rs56153410	87711366	A	ADD	50	0.101	0.1536
12	rs12312266	18496123	T	ADD	50	3.729	0.1544
5	rs10471773	69320252	A	ADD	50	0.1136	0.1547
1	rs12409540	159440550	A	ADD	50	10.43	0.155
17	rs137962621	69154324	CACCTGGAA	ADD	50	3.175	0.1551
17	rs140723420	69193976	A	ADD	50	3.175	0.1551
12	rs143432780	110853528	T	ADD	50	0.1025	0.1554
5	rs116172743	176887727	A	ADD	50	0.2324	0.1559
4	rs3919370	99143175	T	ADD	50	0.286	0.1563
19	rs879577127	2939269	C	ADD	50	0.1905	0.1569
3	rs150150392	56557250	T	ADD	50	0.3427	0.1571
12	rs17226367	70532084	G	ADD	50	0.1166	0.1577
12	rs1179916	66129048	A	ADD	50	0.1089	0.158
2	rs36093393	112762552	A	ADD	50	0.1053	0.1581
7	rs146277351	144667784	CT	ADD	50	5.249	0.1582
13	rs9562362	41891577	T	ADD	50	3.609	0.1589
20	rs2273526	18542358	G	ADD	50	0.239	0.159
19	rs61751860	47375601	T	ADD	50	0.2619	0.1593
9	rs10989589	101670953	T	ADD	50	0.2403	0.1597
3	rs35581078	39128879	T	ADD	50	0.1072	0.1599
7	rs3211938	80671133	G	ADD	50	0.1072	0.1599
7	rs680055	99859982	G	ADD	50	6.109	0.1612
12	rs3887954	52792304	C	ADD	50	3.05	0.1612
12	rs58036029	55129802	A	ADD	50	2.458	0.1613
1	rs2020860	171193444	C	ADD	50	0.1916	0.1624
1	rs28369860	171196663	T	ADD	50	0.1916	0.1624
12	rs60140950	20875274	C	ADD	50	2.873	0.1642
10	rs3730477	101580299	A	ADD	50	2.646	0.1643
12	rs76115696	71580315	C	ADD	50	0.03177	0.1644
3	rs149121829	132475009	A	ADD	50	0.103	0.165
15	rs200774497	62164068	G	ADD	50	0.103	0.165
12	rs1049948	8937932	A	ADD	50	10.18	0.1653
5	rs1811237	141174900	T	ADD	50	3.516	0.1664
10	rs1044261	1019770	T	ADD	50	0.1231	0.1668
5	rs10043986	79799594	T	ADD	50	5.985	0.1678
19	rs67102109	12043984	C	ADD	50	9.472	0.1686
14	rs17126331	73252747	C	ADD	50	7.601	0.1691
7	rs3839683	150331068	G	ADD	50	0.1176	0.1701
13	rs9509307	20631053	G	ADD	50	0.3145	0.1702
1	rs41282494	111312273	A	ADD	50	5.448	0.1708
17	rs34800498	57868237	T	ADD	50	0.1258	0.1712
12	rs11835416	123873574	G	ADD	50	5.992	0.1718
19	rs202200760	17236045	C	ADD	50	0.1231	0.172
1	rs2245623	156377340	A	ADD	50	2.899	0.1724
1	rs641712	86022549	G	ADD	50	0.433	0.1726
19	rs11410751	54813219	C	ADD	50	0.3897	0.1735
18	rs2229333	3457609	T	ADD	50	6.555	0.1736
3	rs2228467	42864624	C	ADD	50	8.599	0.1741
7	rs10263079	23772176	G	ADD	50	4.274	0.175
10	rs200251670	44292818	A	ADD	50	0.1065	0.1759
13	rs9593132	75821484	T	ADD	50	0.3003	0.176
15	rs551225	53710894	G	ADD	50	2.589	0.1764
8	rs35346456	17642653	A	ADD	50	0.1216	0.1765
14	rs79328356	24065707	T	ADD	50	0.1216	0.1765
17	rs2301354	41487394	A	ADD	50	2.627	0.1769
2	rs142341634	235852770	CCAGG	ADD	50	0.2687	0.1777
14	rs17277221	20224415	C	ADD	50	0.4015	0.1777
14	rs17277228	20224484	C	ADD	50	0.4015	0.1777
4	rs17558193	98128442	G	ADD	50	3.003	0.1779
1	rs2275249	147287641	G	ADD	50	0.1726	0.1785
12	rs17860363	51329814	AG	ADD	50	0.4096	0.1799
12	rs61736289	31662233	T	ADD	50	0.1443	0.1801
18	rs4940595	63712604	G	ADD	50	0.3513	0.1801
20	rs148409797	1915303	AGT	ADD	50	0.4288	0.1803
20	rs749337996	1915304	C	ADD	50	0.4288	0.1803
17	rs743686	41480992	A	ADD	50	0.3925	0.1804
1	rs6664730	236553588	A	ADD	50	0.1639	0.1809
6	rs3124784	160531806	A	ADD	50	2.503	0.1819
15	rs8039131	88893064	A	ADD	50	0.3799	0.183
16	rs2244494	3029684	C	ADD	50	3.324	0.1833
22	rs3810971	50108237	T	ADD	50	0.3126	0.1834
11	rs34784710	77243743	TA	ADD	50	3.493	0.1835
11	rs11237146	77243788	A	ADD	50	3.493	0.1835
2	rs143227941	97702739	G	ADD	50	0.227	0.1837
2	rs3731608	119367477	G	ADD	50	0.2931	0.1852
3	rs4299484	108470780	T	ADD	50	0.3276	0.1858
8	rs16885577	36930961	G	ADD	50	2.679	0.1861
2	rs34977505	102718524	C	ADD	50	0.136	0.1868
5	rs140598308	181155256	T	ADD	50	5.881	0.1876
19	rs200485394	50307053	T	ADD	50	27.96	0.1881
16	rs170358	57430324	A	ADD	50	0.1325	0.1886
14	rs45612332	21570431	C	ADD	50	0.1689	0.1889
6	rs970547	75087586	C	ADD	50	0.3111	0.1894
12	rs11170183	52587658	A	ADD	50	0.3472	0.1899
5	rs144497343	160589677	G	ADD	50	0.1354	0.1903
15	rs8025811	62164746	A	ADD	50	2.213	0.1903
4	rs34585936	95170263	T	ADD	50	8.018	0.1906
10	rs45584033	84214475	T	ADD	50	6.651	0.1907
12	rs57242225	52601236	T	ADD	50	0.1894	0.1909
2	rs16843852	159275578	G	ADD	50	0.3301	0.1915
22	rs710187	37808082	C	ADD	50	0.4207	0.1923
19	rs59660444	44274642	C	ADD	50	3.797	0.1933
9	rs59873903	136341069	A	ADD	50	0.3346	0.1947
6	rs72545970	30590700	G	ADD	50	0.3406	0.1952
2	rs2276568	30734460	G	ADD	50	6.931	0.1954
4	rs4862155	183315715	A	ADD	50	8.864	0.197
7	rs764123091	100960581	A	ADD	50	3.702	0.197
7	rs756000364	100960585	CGT	ADD	50	3.702	0.197
5	rs3214276	141393331	G	ADD	50	0.3701	0.1975
21	rs16993929	36137926	T	ADD	50	0.1431	0.1977
3	rs35677470	58197909	A	ADD	50	6.562	0.1981
1	rs41275466	11784463	T	ADD	50	0.1611	0.1988
5	rs7380824	139477397	T	ADD	50	0.2134	0.1993
11	rs12365487	5788581	T	ADD	50	5.762	0.1998
17	rs145254299	75596487	C	ADD	50	0.3993	0.2004
19	rs4621113	21423627	G	ADD	50	2.742	0.2006
18	rs17292725	54354519	A	ADD	50	0.2157	0.2014
19	rs780767101	58277216	G	ADD	50	4.638	0.2015
13	rs2275660	24455080	C	ADD	50	0.4431	0.2022
11	rs17581700	55555130	C	ADD	50	10.25	0.2034
11	rs78612916	55572228	G	ADD	50	10.25	0.2034
11	rs7948629	55819736	G	ADD	50	10.25	0.2034
11	rs61896326	55839581	T	ADD	50	10.25	0.2034
11	rs138372442	56093801	G	ADD	50	10.25	0.2034
11	rs144690814	56093830	C	ADD	50	10.25	0.2034
11	rs61887097	56094174	G	ADD	50	10.25	0.2034
11	rs61743026	56123133	T	ADD	50	10.25	0.2034
11	rs61747871	56123250	T	ADD	50	10.25	0.2034
11	rs61746523	56159966	C	ADD	50	10.25	0.2034
11	rs7111634	56417871	C	ADD	50	10.25	0.2034
11	rs1945237	56462593	C	ADD	50	10.25	0.2034
11	rs77400854	56470490	C	ADD	50	10.25	0.2034
11	rs17547284	56542880	T	ADD	50	10.25	0.2034
11	rs148438199	56577367	C	ADD	50	10.25	0.2034
2	rs527478913	205776515	T	ADD	50	7.587	0.2035
2	rs200483574	205776521	TA	ADD	50	7.587	0.2035
19	rs28367882	42594779	A	ADD	50	0.1993	0.204
19	rs141180609	13959894	AGGTGGGCCCAGGGCGGGCAG	ADD	50	2.63	0.2053
11	rs200962114	8392542	CA	ADD	50	0.1345	0.2054
11	rs201927394	8392543	GAACCA	ADD	50	0.1345	0.2054
15	rs2228262	39589977	G	ADD	50	4.754	0.2062
19	rs306457	55987913	G	ADD	50	0.4049	0.2064
1	rs2275902	78891675	C	ADD	50	0.396	0.2067
1	rs35539373	223625884	T	ADD	50	2.348	0.2067
5	rs2910314	141174981	T	ADD	50	0.2124	0.2071
3	rs2306211	121432937	A	ADD	50	5.48	0.2076
11	rs12292056	48217519	A	ADD	50	3.492	0.2078
6	rs2394517	29101522	T	ADD	50	2.217	0.2079
12	rs2708381	11061546	T	ADD	50	3.63	0.2086
9	rs7023244	14819372	T	ADD	50	2.614	0.2091
19	rs17751061	19302283	T	ADD	50	0.2493	0.2101
12	rs776951445	66247840	A	ADD	50	5.268	0.2107
4	rs28381989	176184858	T	ADD	50	0.2218	0.211
7	rs72364644	100787939	G	ADD	50	2.131	0.212
6	rs1050349	112136181	C	ADD	50	2.315	0.2125
11	rs3217518	60397879	ATT	ADD	50	0.4036	0.2125
1	rs3795263	3022425	A	ADD	50	3.606	0.2126
5	rs12520799	135446760	T	ADD	50	3.046	0.2126
1	rs10925085	247588859	C	ADD	50	3.053	0.213
16	rs61587627	1223444	T	ADD	50	7.89	0.2132
6	rs35538959	36986143	A	ADD	49	0.1314	0.2133
4	rs62333891	168685498	A	ADD	50	0.213	0.2136
7	rs1404453	64978289	G	ADD	50	0.2906	0.2136
6	rs397947482	44172317	TGGCTGCC	ADD	50	0.1529	0.2138
2	rs17010021	74534412	A	ADD	50	0.2943	0.2143
9	rs35789560	127813236	T	ADD	50	0.1574	0.2143
9	rs33919837	133403828	T	ADD	50	8.75	0.2153
9	rs28647808	133440409	G	ADD	50	8.75	0.2153
4	rs7689099	177335759	G	ADD	50	0.3448	0.2154
19	rs62106066	15794695	C	ADD	50	8.379	0.2155
16	rs33948247	67201769	T	ADD	50	0.1715	0.2159
1	rs61747491	160030590	C	ADD	50	2.538	0.2169
9	rs2240961	128257459	C	ADD	50	4.229	0.217
1	rs2229688	10413143	A	ADD	50	3.644	0.2173
3	rs61756481	122755274	C	ADD	50	4.297	0.2176
20	rs463312	59022915	C	ADD	50	0.157	0.2178
20	rs415064	59022916	C	ADD	50	0.157	0.2178
1	rs10494745	196918327	A	ADD	50	2.816	0.2184
8	rs11779866	123645974	T	ADD	50	0.2555	0.2186
2	rs80356569	26477505	A	ADD	50	0.3105	0.2188
15	rs8192475	78618888	T	ADD	50	0.1479	0.2199
7	rs11454536	12351642	TA	ADD	50	0.3723	0.2202
1	rs2297881	10337509	G	ADD	50	3.627	0.2204
20	rs6011889	63541286	A	ADD	50	0.2098	0.2204
5	rs2230641	87399457	G	ADD	50	0.3891	0.2205
6	rs9257834	29396838	T	ADD	50	2.215	0.2205
6	rs141075656	53654942	T	ADD	50	0.1775	0.2215
21	rs462007	44647263	C	ADD	50	0.3515	0.2229
2	rs10084168	29074225	A	ADD	50	0.2972	0.2233
3	rs1043261	53865249	T	ADD	50	8.169	0.2248
7	rs1055430	6416688	C	ADD	50	0.1809	0.2255
17	rs11651240	35265572	C	ADD	50	0.4443	0.2258
17	rs11649804	17793441	A	ADD	50	0.4234	0.2262
2	rs2273660	32736791	G	ADD	50	3.161	0.2264
18	rs724558	63918026	C	ADD	50	2.609	0.2264
17	rs61736879	74310131	T	ADD	50	0.1804	0.2269
1	rs111033481	216246848	T	ADD	50	0.1506	0.227
21	rs76658745	45468376	T	ADD	50	0.1506	0.227
12	rs10849482	6526108	A	ADD	50	3.58	0.2275
5	rs543774145	140807399	G	ADD	50	2.098	0.2276
5	rs563991668	140807403	A	ADD	50	2.098	0.2276
1	rs12048482	159440067	A	ADD	50	2.519	0.2279
5	rs3217313	122152940	A	ADD	50	0.2863	0.228
7	rs145311298	149819749	T	ADD	50	3.695	0.2286
14	rs4903104	73268658	T	ADD	50	0.3008	0.2291
19	rs4808383	15807992	G	ADD	50	18.15	0.2292
3	rs61742367	9877127	A	ADD	50	0.1558	0.2297
16	rs4788587	71967237	A	ADD	50	5	0.2299
21	rs781946879	44539673	A	ADD	50	0.3526	0.2306
21	rs782130783	44539674	ATC	ADD	50	0.3526	0.2306
21	rs233320	44540035	G	ADD	50	0.3526	0.2306
10	rs868738	113621988	A	ADD	50	0.2941	0.2307
6	rs11155297	143503967	T	ADD	50	0.3545	0.231
10	rs33947968	26145526	T	ADD	50	0.2075	0.2312
11	rs2512227	124186025	G	ADD	50	0.4627	0.2314
17	rs113208290	17794090	T	ADD	50	6.693	0.2319
2	rs10177957	236195054	T	ADD	50	0.2764	0.2321
4	rs4148301	69596324	T	ADD	50	3.966	0.2325
19	rs73004304	14799398	G	ADD	50	2.816	0.2333
16	rs12708965	56902407	T	ADD	50	0.1585	0.2336
2	rs41272679	217897893	T	ADD	50	23.6	0.2347
7	rs56293647	80674144	A	ADD	50	23.6	0.2347
17	rs35724168	30090558	C	ADD	50	5.499	0.2347
21	rs61743791	30215645	A	ADD	50	23.6	0.2347
22	rs61737776	29310937	G	ADD	50	23.6	0.2347
5	rs35452723	1466889	G	ADD	50	0.3783	0.2349
20	rs8120713	63540930	A	ADD	50	0.2234	0.2354
12	rs1135816	9598073	G	ADD	50	2.271	0.2369
11	rs10891692	114522930	T	ADD	50	0.4381	0.2378
12	rs11170271	52773611	T	ADD	50	0.4146	0.2384
6	rs35772543	95606046	A	ADD	50	6.888	0.2389
1	rs3000860	12716215	A	ADD	50	3.744	0.2393
11	rs35782494	704604	G	ADD	50	0.3513	0.2394
20	rs17327630	31389146	A	ADD	50	0.1498	0.2403
10	rs942077	110835961	G	ADD	50	0.4302	0.2406
20	rs5840900	21126073	C	ADD	50	0.3561	0.2409
11	rs36014178	74336698	A	ADD	50	8.508	0.2413
15	rs3784589	31002511	A	ADD	50	17.48	0.2413
1	rs139246652	26794135	T	ADD	50	6.831	0.2427
11	rs1201559	63304838	T	ADD	50	2.051	0.2428
17	rs61745599	80381694	G	ADD	50	0.1864	0.2433
17	rs545652	74592667	A	ADD	50	0.3534	0.2443
11	rs7936354	17594108	T	ADD	50	0.177	0.2447
19	rs58682606	40875778	T	ADD	50	0.2124	0.2447
14	rs36031534	74296383	C	ADD	50	9.004	0.2452
14	rs229649	64743149	T	ADD	50	3.078	0.2461
11	rs75431002	75961506	G	ADD	50	6.948	0.2469
1	rs140612684	83890382	T	ADD	50	0.1426	0.2474
11	rs769561057	121187968	A	ADD	50	8.942	0.2485
11	rs1130290	43919052	G	ADD	50	2.445	0.2493
20	rs77137073	47249374	G	ADD	50	0.2195	0.2495
10	rs3764990	45461380	A	ADD	50	7.83	0.2497
7	rs3807153	138733046	G	ADD	50	3.151	0.2503
4	rs147451161	89953411	T	ADD	50	4.591	0.2506
7	rs3735615	20141094	C	ADD	50	2.258	0.251
3	rs145387235	69118700	T	ADD	50	4.301	0.253
5	rs9324624	149627077	C	ADD	50	2.245	0.2532
20	rs1127354	3213196	A	ADD	50	0.2265	0.2535
4	rs35978636	101829857	C	ADD	50	8.866	0.2537
9	rs7047726	132499377	A	ADD	50	8.846	0.2547
19	rs601338	48703417	G	ADD	50	2.091	0.2551
17	rs140375987	40164128	T	ADD	50	0.174	0.2556
18	rs3752095	31354718	T	ADD	50	2.481	0.2557
10	rs147841431	113165916	C	ADD	50	0.1998	0.2561
1	rs17023281	214622111	T	ADD	50	8.861	0.2564
4	rs150176049	56511287	A	ADD	50	8.861	0.2564
7	rs17388190	130350011	T	ADD	50	8.861	0.2564
9	rs73571404	123362907	T	ADD	50	8.861	0.2564
12	rs61584783	7324504	A	ADD	50	8.861	0.2564
18	rs3744998	45917745	G	ADD	50	0.4678	0.2565
19	rs66944506	44793589	AC	ADD	50	8.831	0.2565
1	rs148196271	176690374	T	ADD	50	4.822	0.2566
11	rs11229281	58204006	G	ADD	50	3.123	0.257
17	rs9898164	40771762	G	ADD	50	0.2995	0.2572
17	rs12453124	40782064	T	ADD	50	0.2995	0.2572
7	rs2234013	141790419	A	ADD	50	0.1877	0.2574
1	rs34228541	210404557	C	ADD	50	2.804	0.2575
17	rs3213755	41041247	A	ADD	50	0.322	0.2576
3	rs200215171	27721859	A	ADD	50	0.2586	0.258
16	rs1143687	81889208	T	ADD	50	0.248	0.2583
11	rs17507577	15221513	A	ADD	50	4.8	0.2588
19	rs35299026	48815123	A	ADD	50	0.1942	0.2594
1	1_32770948	32770948	CT	ADD	50	0.0917	0.2595
19	rs11883178	14941853	A	ADD	50	0.2022	0.2599
4	rs62305723	87310277	A	ADD	50	6.787	0.2601
12	rs772627768	111598994	T	ADD	50	0.1806	0.2604
15	rs2127898	78790778	A	ADD	50	2.43	0.2612
20	rs41290896	34581601	T	ADD	50	5.237	0.2618
15	rs34060567	61915655	C	ADD	50	0.06447	0.263
17	rs200404555	27605498	T	ADD	50	0.06447	0.263
20	rs6089016	36198013	G	ADD	50	4.934	0.2633
8	rs35392772	56113670	A	ADD	50	3.248	0.2635
17	rs144150438	41302321	T	ADD	50	2.537	0.264
17	rs78158550	41422807	A	ADD	50	2.537	0.264
4	rs138529452	39231910	A	ADD	50	0.1568	0.2642
6	rs111303994	32832650	T	ADD	50	8.158	0.2642
4	rs28489116	186621601	C	ADD	50	0.2774	0.2655
9	rs357564	95447312	A	ADD	50	0.43	0.2656
2	rs55660827	135840873	G	ADD	50	0.3608	0.2663
16	rs3830782	1256558	A	ADD	50	0.4218	0.2673
14	rs17128275	55169541	A	ADD	50	0.3351	0.2677
14	rs8010791	55177139	G	ADD	50	0.3351	0.2677
20	rs11467497	145514	G	ADD	50	2.397	0.2678
11	rs1459101	55572176	T	ADD	50	0.4036	0.2686
19	rs8104246	5455978	T	ADD	50	0.3592	0.2688
4	rs1078461	185019798	G	ADD	50	0.266	0.2689
13	rs17078605	23333770	G	ADD	50	2.165	0.2691
19	rs150288932	11326797	TG	ADD	50	16.52	0.2694
6	rs16883571	73309615	A	ADD	50	0.2535	0.2696
9	rs72703236	1056398	G	ADD	50	6.613	0.2703
22	rs17856459	37816617	T	ADD	50	0.2323	0.2705
21	rs35785446	46194639	A	ADD	50	2.821	0.2707
2	rs36021078	68567351	A	ADD	50	0.2078	0.2714
17	rs12451652	41477102	T	ADD	50	2.544	0.2716
9	rs2274870	104752933	G	ADD	50	2.869	0.2722
19	rs60482625	1783028	C	ADD	50	2.815	0.2723
3	rs17603649	114018721	A	ADD	50	4.639	0.2724
19	rs67054060	57508524	A	ADD	50	0.4011	0.2724
11	rs10839616	6768797	G	ADD	50	2.332	0.2729
3	rs17409162	43549835	A	ADD	50	3.726	0.2731
5	rs201285308	176581379	T	ADD	50	4.275	0.2737
1	rs74052157	10623109	A	ADD	50	0.1962	0.2747
1	rs35001694	155288027	T	ADD	50	0.2815	0.2749
5	rs2240698	141383533	T	ADD	50	0.419	0.2751
8	rs551319836	143567371	GC	ADD	50	4.501	0.2752
8	rs17184326	98140860	C	ADD	50	2.14	0.2757
6	rs3841283	138218046	AG	ADD	50	0.2777	0.276
1	rs61730011	118884844	C	ADD	50	5.218	0.2762
12	rs10842496	25158555	T	ADD	50	0.4237	0.2763
19	rs140826611	48231760	CTT	ADD	50	0.22	0.2769
1	rs7537203	35760347	C	ADD	50	0.4528	0.277
9	rs11526468	89388764	T	ADD	50	0.3775	0.277
11	rs150588812	4640372	G	ADD	50	0.1833	0.2775
14	rs1180812638	94115784	T	ADD	50	2.207	0.2781
12	rs77422261	121975290	C	ADD	50	0.2394	0.2786
17	rs146837771	5182582	G	ADD	50	0.2424	0.2795
1	rs4603	151401549	C	ADD	50	0.3783	0.2802
4	rs72706355	176174622	A	ADD	50	5.308	0.2802
12	rs4075258	48525876	C	ADD	50	2.066	0.2807
12	rs4522268	55247471	T	ADD	50	2.126	0.2808
12	rs6581025	55247544	A	ADD	50	2.126	0.2808
11	rs7128017	18297633	T	ADD	50	0.2955	0.2817
1	rs2020863	171205392	G	ADD	50	3.346	0.2818
12	rs34725387	109435104	T	ADD	50	5.146	0.2819
3	rs79138891	75737101	T	ADD	50	0.3467	0.282
3	rs61735203	54918617	T	ADD	50	0.1056	0.2826
17	rs1184909254	81647906	TTAAC	ADD	50	2.425	0.2827
9	rs75200747	136398310	C	ADD	50	2.366	0.2832
2	rs142936938	88110360	T	ADD	50	6.408	0.2838
20	rs235768	6778468	A	ADD	50	3.236	0.2839
10	rs74118860	19204899	A	ADD	50	0.1551	0.284
7	rs67047829	64992360	A	ADD	50	4.425	0.2847
12	rs2277339	56752285	G	ADD	50	2.2	0.2847
17	rs56058341	3198248	T	ADD	50	0.208	0.2847
1	rs2274329	8949392	C	ADD	50	0.172	0.2861
1	rs80238010	197104168	A	ADD	50	5.76	0.2869
12	rs17688627	52823205	A	ADD	50	3.293	0.2876
2	2_45006193	45006193	G	ADD	50	6.353	0.2881
6	rs3213542	100518130	T	ADD	50	6.318	0.2883
19	rs8105737	15087820	A	ADD	50	0.4492	0.2884
19	rs149065965	13808947	G	ADD	50	0.2402	0.2889
6	rs2229848	129486484	C	ADD	50	2.493	0.2902
19	rs11355507	42763988	A	ADD	50	0.298	0.2907
17	rs34016093	42105037	C	ADD	50	0.2423	0.291
5	rs7447815	1240642	G	ADD	50	2.325	0.2913
16	rs2233531	10744056	G	ADD	50	2.834	0.2913
2	rs11686946	127637380	G	ADD	50	2.489	0.2914
7	rs712700	127610853	T	ADD	50	3.117	0.2923
7	rs7786505	100219962	T	ADD	50	0.5244	0.2925
18	rs61734344	580623	C	ADD	50	0.4346	0.2926
3	rs13068323	98390796	A	ADD	50	4.31	0.2932
3	rs7645550	179250846	T	ADD	50	2.132	0.2932
1	rs62621412	151117409	C	ADD	50	0.2746	0.2941
2	rs1130335	232378876	T	ADD	50	0.1217	0.295
6	6_80007992	80007992	CTTTT	ADD	49	0.2206	0.2967
11	rs4988321	68406721	A	ADD	50	5.505	0.2971
11	rs61730422	5967993	A	ADD	50	5.572	0.2973
17	rs28363317	58720767	G	ADD	50	5.572	0.2973
20	rs41302559	57565383	A	ADD	50	6.257	0.2975
3	rs3762739	195729690	G	ADD	50	0.3334	0.2978
1	rs9350	241885372	T	ADD	50	0.284	0.2986
1	rs61740152	155320470	A	ADD	50	6.254	0.2988
8	rs11557049	65779776	T	ADD	50	6.254	0.2988
14	rs142592421	64487702	T	ADD	50	6.254	0.2988
19	19_22317080	22317080	A	ADD	50	6.254	0.2988
15	rs2061007	99729475	C	ADD	50	0.5153	0.2991
14	rs11621884	19827620	G	ADD	50	15.58	0.2994
10	rs62618732	93500226	T	ADD	50	4.586	0.2995
16	rs16957558	75235427	A	ADD	49	6.202	0.3002
17	rs78556652	18016083	T	ADD	50	0.2485	0.3008
12	rs61940778	48490827	T	ADD	50	3.073	0.301
3	rs11923495	195729674	T	ADD	50	4.663	0.3015
18	rs2236700	13826392	G	ADD	50	2.995	0.3015
20	rs144556326	44746053	C	ADD	50	0.08053	0.3016
2	rs45626240	37187443	T	ADD	50	0.2281	0.3026
11	rs61406813	17372490	C	ADD	50	4.513	0.3026
13	rs2274016	77604415	A	ADD	50	0.2304	0.3027
17	rs9898682	43661455	A	ADD	50	0.2643	0.3028
10	rs3758526	94344908	G	ADD	50	3.432	0.303
4	rs61740112	8236281	T	ADD	50	0.2294	0.3037
19	rs143655255	11243355	T	ADD	50	0.2294	0.3037
2	rs4973318	230357960	C	ADD	50	3.14	0.3042
8	rs9297853	132572310	G	ADD	50	2.672	0.3042
16	rs2685127	285373	T	ADD	50	5.635	0.3044
7	rs10261977	149831173	T	ADD	50	0.429	0.3047
7	rs71689664	100064888	G	ADD	50	0.2834	0.3053
3	rs267561	37533460	A	ADD	50	2.084	0.3058
3	rs9853887	98264867	T	ADD	50	0.4873	0.3058
17	rs9893451	8743697	A	ADD	50	3.667	0.3067
13	rs80072371	45713238	A	ADD	50	4.201	0.3069
10	rs3740212	7172622	C	ADD	50	3.541	0.3072
11	rs12419602	5856749	A	ADD	49	0.5252	0.3074
11	rs1378739	4923966	T	ADD	50	0.5162	0.3075
19	rs151054195	40075672	A	ADD	50	3.307	0.3075
2	rs33993717	102718982	G	ADD	50	5.25	0.3083
14	rs1051340	91974722	T	ADD	50	2.261	0.3088
20	rs78861628	5302393	A	ADD	50	0.07411	0.309
19	rs10422961	34931904	T	ADD	50	0.421	0.3098
1	rs3738413	117116730	T	ADD	50	0.2272	0.31
6	rs550458778	116792598	AGG	ADD	50	0.3242	0.3116
6	rs371464745	116792599	TA	ADD	50	0.3242	0.3116
17	rs7813	744946	G	ADD	50	2.281	0.3123
17	rs910925	746307	G	ADD	50	2.281	0.3123
2	rs28381984	227270915	T	ADD	50	0.3361	0.3125
5	rs3733876	176955994	A	ADD	50	0.1839	0.3127
12	rs3782489	52692861	A	ADD	50	0.4324	0.3132
10	rs61735268	110781304	A	ADD	50	3.53	0.3136
3	rs11288615	98354747	TA	ADD	50	0.3922	0.3153
1	rs41283062	112619872	A	ADD	50	3.705	0.3154
1	rs3747617	159943109	T	ADD	50	0.09341	0.3157
7	rs28382660	44073397	T	ADD	50	4.901	0.3158
7	rs1416145418	149818100	T	ADD	50	0.5145	0.3163
21	rs35531957	30166374	T	ADD	50	2.698	0.3166
12	rs1551122	80372020	G	ADD	50	1.971	0.3174
1	rs3813803	27955781	C	ADD	50	2.331	0.3175
12	rs200178782	4626799	TC	ADD	50	2.692	0.3182
12	rs67512580	4626803	G	ADD	50	2.692	0.3182
22	rs61735519	45354086	C	ADD	50	4.831	0.3184
8	rs114308907	11847108	G	ADD	50	5.089	0.3185
8	rs149318176	99861926	A	ADD	50	4.871	0.3185
21	rs4148974	42903610	T	ADD	50	0.2152	0.3185
12	rs117275340	39619590	C	ADD	50	4.047	0.3186
1	rs16842789	159884461	C	ADD	50	0.3376	0.3192
11	rs61735578	95838183	G	ADD	50	5.29	0.3192
17	rs76337756	53823802	T	ADD	50	0.239	0.3194
2	rs4240199	85322745	A	ADD	50	2.373	0.3195
19	rs201088213	12076500	T	ADD	50	3.313	0.3195
6	rs35227190	75312455	A	ADD	50	3.524	0.32
3	3_130421337	130421337	G	ADD	50	3.493	0.3207
3	rs4974539	194341178	A	ADD	50	2.047	0.3212
10	rs56075957	122249609	C	ADD	50	4.2	0.3216
5	rs17408150	96903554	A	ADD	50	0.2287	0.3231
3	rs61757110	4693723	G	ADD	50	3.876	0.3234
9	rs41307479	113320367	G	ADD	50	2.87	0.3236
11	rs3753058	118350635	T	ADD	50	0.5131	0.3236
10	rs1800450	52771475	T	ADD	50	3.078	0.3246
5	rs142356019	140857573	A	ADD	49	3.516	0.3247
1	rs1143660	165679473	A	ADD	50	4.265	0.3252
6	rs139145675	160545527	A	ADD	50	2.669	0.3256
12	rs149363012	561354	T	ADD	50	5.256	0.326
7	rs12535348	25155134	T	ADD	50	0.4996	0.3275
1	rs12129650	186057342	C	ADD	50	1.93	0.3278
12	rs79897879	52291429	G	ADD	50	5.235	0.329
7	rs114442219	134933281	T	ADD	50	14.86	0.3295
2	rs114057537	29073583	T	ADD	50	0.1896	0.3296
5	rs62623707	135952943	G	ADD	50	4.264	0.3296
19	rs3829659	51454302	C	ADD	50	0.4457	0.3302
21	rs35288229	44400313	T	ADD	50	5.228	0.3303
3	rs41540016	121436275	T	ADD	50	5.228	0.3306
18	rs779494900	63917504	G	ADD	50	5.228	0.3306
19	rs201992066	33512760	T	ADD	50	5.228	0.3306
17	rs147826873	28649053	G	ADD	50	4.081	0.3314
9	rs61751937	110549951	C	ADD	50	3.364	0.3322
3	rs141142047	112057059	C	ADD	50	4.959	0.3324
11	rs1790218	63290453	A	ADD	50	1.763	0.3325
8	rs116542450	97851449	T	ADD	50	0.3512	0.3332
15	rs1800401	28014907	A	ADD	50	3.63	0.3332
1	rs2307492	171199406	C	ADD	50	5.031	0.3333
17	rs3744581	11747740	G	ADD	50	0.3886	0.3337
6	rs75747353	121317520	A	ADD	50	6.366	0.3338
6	rs35523808	75125255	A	ADD	50	3.762	0.3353
12	rs12829245	11308868	A	ADD	50	2.997	0.3355
19	rs16987303	56525734	G	ADD	50	4.118	0.3363
1	rs12144325	54782401	G	ADD	50	0.4003	0.3372
7	rs2072164	143960334	T	ADD	50	0.2895	0.3372
3	rs76864445	130416800	A	ADD	50	0.2222	0.3373
19	rs35401786	53810703	C	ADD	50	0.2222	0.3373
19	rs34330210	53811235	T	ADD	50	0.2222	0.3373
22	rs1801122	36937615	A	ADD	50	0.2222	0.3373
2	rs1800516	227082177	G	ADD	50	0.4488	0.3375
2	rs10172023	151619514	G	ADD	50	2.054	0.3386
11	rs77625410	77202412	G	ADD	50	2.857	0.3395
11	rs113047337	5403157	TTATC	ADD	50	2.421	0.3403
6	rs201516035	146676355	T	ADD	50	5.505	0.341
8	rs16933088	66877473	A	ADD	50	3.35	0.3413
12	rs11168459	48202458	G	ADD	50	0.5293	0.3413
3	rs3197999	49684099	A	ADD	50	0.5547	0.3417
17	rs7224496	1801002	A	ADD	50	0.4666	0.3418
5	rs7700833	141178999	T	ADD	50	5.557	0.3419
14	rs1811890	24000929	T	ADD	50	2.513	0.3424
6	rs142494121	7576386	A	ADD	50	0.217	0.3425
1	rs7518979	205843784	G	ADD	50	0.5406	0.3432
1	rs75398902	66247513	G	ADD	50	0.3028	0.3437
22	rs59371099	29489027	A	ADD	50	0.2767	0.3446
22	rs138696573	39522517	T	ADD	50	2.723	0.3446
10	rs41284084	88732470	G	ADD	50	0.2665	0.3454
19	rs1007160	32862155	T	ADD	50	1.718	0.3455
7	rs61732039	20647981	G	ADD	50	14.51	0.3458
20	rs140563493	32022705	T	ADD	50	14.51	0.3458
1	rs115373136	156647022	G	ADD	50	14.52	0.3463
1	rs61818749	158399174	T	ADD	50	0.4839	0.3464
4	rs61759824	10584947	A	ADD	50	3.54	0.3467
17	rs7216	19675560	T	ADD	50	0.5693	0.3467
10	rs35302355	45303617	TA	ADD	50	2.667	0.3471
1	rs3795786	228282202	T	ADD	50	4.525	0.3477
12	rs2300455	109185711	A	ADD	50	0.5123	0.3478
10	rs114867285	48897552	A	ADD	50	0.3318	0.349
18	rs3744900	36199742	A	ADD	50	4.115	0.349
3	rs79380221	57461586	A	ADD	50	0.266	0.3493
14	rs140239552	74684549	T	ADD	50	4.927	0.3494
6	rs755828374	31027110	C	ADD	50	0.2663	0.351
6	rs779601944	31027113	TGA	ADD	50	0.2663	0.351
11	rs1387843074	118535613	C	ADD	50	2.969	0.3521
1	rs12568784	152350656	T	ADD	50	0.4724	0.3523
15	rs1353628375	40407805	G	ADD	50	2.027	0.3527
7	rs11353848	149821443	T	ADD	50	0.4536	0.3534
22	rs145378071	17100358	T	ADD	50	4.894	0.3534
17	rs3744679	3732446	G	ADD	50	3.278	0.3535
8	rs61743179	10538546	C	ADD	50	2.69	0.3537
1	rs56056328	215838100	T	ADD	50	0.08051	0.3539
12	rs34326830	25520011	C	ADD	50	0.08051	0.3539
16	rs535168451	30583387	C	ADD	50	0.08051	0.3539
15	rs11630901	41527169	C	ADD	50	2.39	0.354
13	rs9548505	38848487	T	ADD	50	3.035	0.3543
21	rs117821416	42565848	T	ADD	50	0.2596	0.3543
22	rs28371703	42129819	T	ADD	50	0.4269	0.3551
3	rs12489170	122635945	A	ADD	50	2.261	0.3555
9	rs11557154	34107507	T	ADD	50	2.873	0.3563
12	rs16910526	10118488	C	ADD	50	0.2099	0.3565
15	rs114631265	99130599	A	ADD	50	3.682	0.3571
16	rs2791	3658169	T	ADD	50	3.682	0.3571
1	rs41279678	108897593	A	ADD	50	1.991	0.3577
12	rs115438422	31667922	T	ADD	50	6.011	0.3578
5	rs299284	163469644	T	ADD	50	3.701	0.3582
1	rs4844658	208216817	C	ADD	50	2.552	0.3589
16	rs61740631	20682341	G	ADD	50	0.1153	0.3589
14	rs9323693	20223803	G	ADD	50	3.771	0.3595
5	rs34708521	35670201	A	ADD	50	0.4601	0.3598
12	rs780952627	111598992	G	ADD	50	0.2679	0.3603
8	rs35094336	81758536	A	ADD	50	0.3339	0.361
20	rs3746435	34999395	C	ADD	50	1.882	0.3618
16	rs116934818	1093605	A	ADD	50	0.318	0.3621
15	rs55905564	75725111	T	ADD	50	0.4004	0.3632
19	rs75266995	9126240	A	ADD	50	0.3161	0.3636
1	rs863362	158579702	T	ADD	50	0.5414	0.3637
11	rs3758938	67634891	G	ADD	50	0.5489	0.364
6	rs2239808	36479198	C	ADD	50	2.038	0.3641
5	rs150704301	138179811	T	ADD	50	0.1269	0.3647
5	rs11575959	141394321	G	ADD	50	0.1269	0.3647
5	rs78612001	141432435	A	ADD	50	0.1269	0.3647
6	rs2297336	44286028	G	ADD	50	2.235	0.3655
5	rs1023840	41061613	T	ADD	50	2.155	0.3667
11	rs12805648	7488335	T	ADD	50	1.992	0.3671
19	rs35215508	50454155	A	ADD	50	4.377	0.3671
17	rs71163918	80090386	C	ADD	50	0.5397	0.3676
2	rs144537453	213277913	TCTTCACGGCAGCC	ADD	50	0.4316	0.368
2	rs41272687	218814154	T	ADD	50	0.142	0.368
11	rs55861866	124570466	G	ADD	50	0.4606	0.3683
6	rs6930033	29356128	C	ADD	50	2.297	0.3685
1	rs10798333	175123571	T	ADD	50	1.766	0.3688
22	rs117519233	31717178	G	ADD	50	4.534	0.369
5	rs116689702	141201119	G	ADD	50	0.1006	0.3699
16	rs45614840	284543	G	ADD	50	0.3488	0.3699
7	rs11976837	64348489	A	ADD	50	1.959	0.3704
5	rs35391433	95414083	T	ADD	50	0.2084	0.3705
11	rs77048571	59457656	G	ADD	50	3.662	0.3705
16	rs17822931	48224287	T	ADD	50	2.949	0.3706
4	rs60035268	1093699	A	ADD	50	0.3468	0.3707
11	rs58664826	5047067	A	ADD	50	3.382	0.3708
11	rs57026471	5047432	T	ADD	50	3.382	0.3708
16	rs16946429	77741775	G	ADD	50	4.23	0.3711
8	rs1799930	18400593	A	ADD	50	0.5012	0.3713
4	rs1861050	15480736	T	ADD	50	5.494	0.3718
11	rs17244028	27340812	G	ADD	50	0.4643	0.372
16	rs17822471	48208468	A	ADD	50	2.558	0.3721
17	rs9891361	41503661	G	ADD	50	1.811	0.3722
1	rs4648506	3497304	G	ADD	50	1.941	0.3723
17	rs17585974	46171833	G	ADD	50	3.02	0.373
5	rs139165988	141179448	C	ADD	50	5.233	0.3732
5	rs61743184	141200261	A	ADD	50	5.233	0.3732
10	rs202220321	32728967	C	ADD	50	0.2802	0.3732
7	rs115211979	7419923	T	ADD	50	0.2722	0.3733
4	rs17625943	176177134	A	ADD	50	0.4291	0.3734
1	rs200067664	46032399	A	ADD	50	0.04436	0.3736
11	rs144006437	83261918	G	ADD	50	0.04436	0.3736
12	rs61730591	52406004	C	ADD	50	0.04436	0.3736
19	rs34522164	4359194	T	ADD	50	0.04436	0.3736
19	rs75748078	4523872	A	ADD	50	0.04436	0.3736
12	rs115237496	29477169	A	ADD	50	0.3095	0.3742
7	rs774848096	246502	GGACAGGTGAGCCCTTCCTTCCTCCCTCCATCCGC	ADD	50	1.754	0.3743
1	rs114762711	205159570	A	ADD	50	3.533	0.3748
12	rs753836828	51346623	C	ADD	50	0.541	0.375
12	rs370927847	51346631	AAG	ADD	50	0.541	0.375
12	rs148235680	51346632	CG	ADD	50	0.541	0.375
11	rs138340204	6632354	G	ADD	50	0.148	0.3752
1	rs61750905	61769355	G	ADD	50	4.657	0.3756
13	rs45604939	49201861	G	ADD	50	0.3292	0.376
16	rs11537667	70269756	T	ADD	50	4.509	0.3761
17	rs703903	3292209	T	ADD	50	0.5509	0.3761
19	rs79744308	5827754	A	ADD	50	0.1533	0.3763
11	rs5006884	5352021	T	ADD	50	0.5443	0.3772
11	rs5024042	5352332	A	ADD	50	0.5443	0.3772
11	rs34312154	47448793	A	ADD	50	0.3085	0.3778
1	rs75551446	109476963	T	ADD	50	3.478	0.3788
3	rs57195580	187199798	T	ADD	50	0.1554	0.379
11	rs1030723	4769241	A	ADD	50	2.164	0.379
11	rs7104979	113399756	T	ADD	50	4.036	0.3794
3	rs35633732	160677695	A	ADD	50	3.631	0.3796
1	rs11208257	63648630	C	ADD	50	2.792	0.3797
16	rs1296698195	71947511	C	ADD	50	1.977	0.38
2	rs13417956	112725460	T	ADD	50	2.101	0.3811
6	rs11757455	112201651	A	ADD	50	3.111	0.3819
14	rs57331962	23104903	C	ADD	50	0.5645	0.3822
14	rs55686792	23104905	G	ADD	50	0.5645	0.3822
2	rs35338671	197126017	C	ADD	50	0.3106	0.3831
4	rs12507582	168448769	T	ADD	50	1.856	0.3835
16	rs35649980	84222497	T	ADD	50	0.2553	0.3857
10	rs2277244	122599067	T	ADD	50	5.038	0.3868
3	rs75804175	67003502	C	ADD	50	0.3737	0.3874
3	rs9830253	130565440	G	ADD	50	1.976	0.3877
6	rs113569197	160139865	CTGGTAAGT	ADD	50	1.901	0.388
8	rs17092104	20148043	C	ADD	50	3.334	0.3887
16	rs149610167	28984262	A	ADD	50	4.335	0.3893
1	rs145104812	19282801	A	ADD	50	5.667	0.3894
1	rs140276948	183945493	A	ADD	50	5.667	0.3894
1	rs142556885	241872212	G	ADD	50	5.667	0.3894
3	rs74637339	15586533	A	ADD	50	5.667	0.3894
6	rs143824475	17637466	C	ADD	50	5.667	0.3894
9	rs28553883	104504296	C	ADD	50	5.667	0.3894
11	rs143312355	66262174	A	ADD	50	5.667	0.3894
11	rs3888798	88294041	C	ADD	50	5.667	0.3894
14	rs398607	87941544	G	ADD	50	0.5584	0.3901
3	rs35726701	49703462	G	ADD	50	0.1729	0.3903
17	rs73370041	69016309	A	ADD	50	0.02843	0.3905
1	rs150192398	203217822	CAGACCATGGCCCCGCCCAGTCCCT	ADD	50	2.17	0.3906
22	rs1296794	17541915	T	ADD	50	2.593	0.3907
3	rs10933973	108916126	A	ADD	50	0.4757	0.3909
17	rs4600514	75877990	A	ADD	50	2.201	0.3911
1	rs17368528	9264154	T	ADD	50	0.4212	0.3913
1	rs139723325	26185131	A	ADD	50	4.495	0.3915
14	rs763461489	92071009	CG	ADD	50	1.977	0.3916
1	rs12737801	247588429	G	ADD	50	0.4042	0.3919
9	rs4117966	104598848	T	ADD	50	0.3867	0.3922
11	rs2277283	62140968	C	ADD	50	2.009	0.3929
5	rs62622825	140843153	A	ADD	49	2.709	0.3948
12	rs61751322	122573245	G	ADD	50	0.4191	0.3948
7	rs11772411	4785676	A	ADD	50	2.952	0.3955
20	rs11557577	18181837	G	ADD	50	0.3073	0.3956
3	rs34767273	121637215	T	ADD	50	0.2313	0.3957
11	rs148426172	74286265	C	ADD	50	0.2313	0.3957
2	rs13424243	227238007	C	ADD	50	0.5011	0.396
4	rs35879351	150599064	A	ADD	50	0.1001	0.3967
6	rs74854525	132757726	G	ADD	50	0.1001	0.3967
11	rs17150102	56136906	C	ADD	50	0.3365	0.3973
1	rs370843084	22576535	A	ADD	50	3.509	0.3977
2	rs141354030	178451007	G	ADD	50	0.4376	0.3977
8	rs328	19962213	G	ADD	50	2.853	0.3986
19	rs9807842	51872954	A	ADD	50	0.3201	0.3989
6	rs778137446	29942997	T	ADD	50	0.5386	0.4009
6	rs775073538	29943002	GCTCC	ADD	50	0.5386	0.4009
5	rs10512747	40841639	T	ADD	50	2.588	0.4012
5	rs35892780	141419312	C	ADD	50	0.05843	0.4018
6	rs2232432	28391296	G	ADD	50	3.735	0.4024
11	rs59379414	71481393	A	ADD	49	2.132	0.4024
21	rs147496374	33252732	G	ADD	50	0.3274	0.4026
4	rs72646291	186209195	A	ADD	50	11.74	0.403
4	rs12508837	128122049	C	ADD	50	2.075	0.4031
6	rs13312995	135429886	A	ADD	50	3.982	0.4037
12	rs10507051	95287821	A	ADD	50	2.055	0.4037
14	rs34168608	45242137	C	ADD	50	3.743	0.4037
14	rs17766354	64137874	G	ADD	50	3.431	0.4042
3	rs13324142	48632014	T	ADD	50	2.419	0.4043
19	rs34773557	50217692	A	ADD	50	0.3233	0.4044
3	rs138638334	194617193	A	ADD	50	0.02849	0.405
5	rs2278240	79737568	A	ADD	50	0.3882	0.405
1	rs850763	48242556	T	ADD	50	0.3786	0.4055
10	rs35472668	27939997	T	ADD	50	11.72	0.4057
15	rs148157092	74752144	T	ADD	50	11.72	0.4057
1	rs35305980	247451959	G	ADD	50	2.09	0.4065
11	rs34717439	27368597	A	ADD	50	3.933	0.4067
20	rs35054550	25480225	A	ADD	50	5.161	0.4068
1	rs112696640	247896477	GA	ADD	50	2.873	0.4071
22	rs12484086	29441895	T	ADD	50	2.526	0.4071
12	rs2857663	52319304	A	ADD	50	2.983	0.4073
17	rs35400274	4900416	A	ADD	50	1.714	0.4075
7	rs35008315	105974960	A	ADD	50	2.683	0.408
9	rs1800361	95249215	A	ADD	50	0.3111	0.4082
11	rs17153770	59457265	C	ADD	50	0.4131	0.4082
21	rs781947916	44579846	A	ADD	50	0.3111	0.4082
21	rs782129298	44579850	ACG	ADD	50	0.3111	0.4082
21	rs73381224	44579959	A	ADD	50	0.3111	0.4082
12	rs144274217	3673464	T	ADD	50	4.864	0.4084
16	rs61733127	71649815	G	ADD	50	0.4469	0.409
16	rs3743503	81022836	G	ADD	50	2.678	0.4091
19	rs73921445	12353042	C	ADD	50	2.416	0.4094
1	rs761276681	74109528	GT	ADD	50	4.83	0.4098
16	rs104895452	50722660	A	ADD	50	4.83	0.4098
17	rs16966138	40700045	A	ADD	50	4.83	0.4098
16	16_66913215	66913215	G	ADD	50	3.398	0.4107
16	rs183146864	67201574	A	ADD	50	3.398	0.4107
7	rs4866	2249951	A	ADD	50	4.308	0.4108
17	rs4584886	17992891	T	ADD	50	0.5934	0.4109
9	rs17549193	134887180	T	ADD	50	0.5294	0.411
11	rs34846253	58031636	A	ADD	50	1.964	0.4122
2	rs34564141	169128828	T	ADD	50	4.814	0.4126
10	rs74146921	89383617	T	ADD	50	4.814	0.4126
17	rs61741210	58309371	T	ADD	50	4.814	0.4126
19	rs34536443	10352442	C	ADD	50	4.814	0.4126
7	rs78599516	56021118	C	ADD	50	2.348	0.4129
12	rs2291256	132816737	T	ADD	50	4.28	0.4133
3	rs202241126	146085273	T	ADD	50	4.29	0.4139
10	rs2295774	100506090	C	ADD	50	0.5481	0.4142
1	rs146343349	1477279	T	ADD	50	0.34	0.4145
1	rs137911966	1486574	A	ADD	50	0.34	0.4145
2	rs17727261	124524333	T	ADD	50	0.2281	0.4149
4	rs56210055	40354014	A	ADD	50	0.2281	0.4149
2	rs72797147	31197277	T	ADD	50	3.65	0.4153
17	rs200210041	42672321	A	ADD	50	0.3142	0.4155
19	rs34299942	40611175	G	ADD	50	0.3051	0.4157
4	rs3796623	989837	T	ADD	50	4.512	0.4158
4	rs76926692	87310276	T	ADD	50	0.2631	0.4162
6	rs17184009	29440178	T	ADD	50	3.64	0.4162
16	rs1136948	3671772	C	ADD	50	0.3906	0.4173
6	rs117505745	111266107	A	ADD	50	3.636	0.4187
3	rs62618742	48601368	T	ADD	50	0.2233	0.419
3	rs199757799	14721744	T	ADD	50	0.2948	0.4191
19	rs397960489	48939592	TG	ADD	50	0.4758	0.4191
11	rs484955	1837032	T	ADD	50	2.009	0.4192
5	rs34192428	170253135	C	ADD	50	3.06	0.4193
3	rs111477552	126006425	T	ADD	50	0.4377	0.4194
12	rs75770066	66310445	G	ADD	50	0.3179	0.4194
11	rs149000560	64207494	A	ADD	50	3.565	0.4199
20	rs6137326	2207298	T	ADD	50	1.934	0.4201
19	rs10405129	14881219	G	ADD	50	2.247	0.4202
2	rs10166913	29072523	A	ADD	50	0.5641	0.4205
2	rs143476375	100571765	G	ADD	50	0.2612	0.4205
1	rs11583410	247451594	C	ADD	50	1.833	0.4206
12	rs57451017	49295226	A	ADD	50	3.327	0.4208
2	rs16859180	218688745	T	ADD	50	3.624	0.4214
3	rs62622492	57446218	C	ADD	50	3.624	0.4214
15	rs3743044	50481590	G	ADD	50	3.624	0.4214
1	rs11118075	218305069	C	ADD	50	3.066	0.4217
19	rs61732642	53259310	C	ADD	50	0.2241	0.4222
10	rs10823320	69227304	G	ADD	50	0.2448	0.4227
6	rs35830695	42965726	A	ADD	50	2.695	0.423
11	rs141813904	73394296	T	ADD	50	0.1074	0.423
1	rs111817671	20829186	G	ADD	50	3.832	0.4233
16	rs201904720	66549940	T	ADD	50	0.2226	0.4234
3	rs540539937	125013575	AGAGGAGGAGGAGGAAGAG	ADD	49	0.3992	0.4245
10	rs41306015	128108163	A	ADD	50	0.3656	0.4245
11	rs59264610	6921357	T	ADD	50	2.126	0.4257
22	rs6151415	50626933	A	ADD	50	0.3507	0.4267
15	rs2076742	25681051	G	ADD	50	3.472	0.4268
4	rs28515675	125468677	A	ADD	50	0.2573	0.4272
19	rs10417885	5924882	A	ADD	50	0.2573	0.4272
18	rs143627864	68691277	T	ADD	50	3	0.4276
7	rs17135923	102913156	G	ADD	50	0.3805	0.4279
9	rs138453255	128946225	C	ADD	50	2.484	0.428
1	rs2272920	169830739	T	ADD	50	8.771	0.4281
6	rs7768224	348195	A	ADD	50	3.093	0.4283
4	rs776318381	99529881	T	ADD	50	2.994	0.4287
4	rs200233951	99529883	A	ADD	50	2.994	0.4287
10	rs35986488	11755501	A	ADD	50	3.423	0.4289
17	rs721958	40980902	G	ADD	50	1.677	0.4289
17	rs2010027	40981135	T	ADD	50	1.677	0.4289
17	rs9908304	40983118	A	ADD	50	1.677	0.4289
19	rs17304380	5455979	A	ADD	50	2.532	0.4294
1	rs754204844	175160809	T	ADD	50	1.571	0.4323
1	rs762930078	175160811	T	ADD	50	1.571	0.4323
3	rs145803525	98391562	GA	ADD	50	1.96	0.4325
10	rs35077384	97749494	T	ADD	50	3.168	0.4329
13	rs61389340	42888298	TTCAGG	ADD	50	3.062	0.4333
6	rs61744976	17632802	C	ADD	50	2.234	0.434
11	rs10896290	56360605	G	ADD	50	2.184	0.4342
17	rs373686913	35557051	A	ADD	50	4.131	0.4343
1	rs7542760	206934461	A	ADD	50	0.4375	0.4349
2	rs45552433	37188460	T	ADD	50	0.337	0.4349
11	rs12417164	4849039	T	ADD	50	0.5441	0.4355
12	rs139293175	14823483	C	ADD	50	0.4914	0.4359
8	rs117752382	51372000	T	ADD	50	3.951	0.4364
12	rs11441897	865189	T	ADD	50	0.6225	0.4365
1	rs34201999	219211603	G	ADD	50	0.2368	0.4367
6	rs371935197	84155329	T	ADD	50	0.2368	0.4367
10	rs150216035	5395419	T	ADD	50	0.2368	0.4367
13	rs1047769	102861594	G	ADD	50	0.2368	0.4367
15	rs201625863	32637282	T	ADD	50	0.2368	0.4367
16	rs113497421	72950840	T	ADD	50	3.691	0.4367
5	rs761227225	176599120	T	ADD	50	1.636	0.4373
5	rs749944557	176599134	T	ADD	50	1.636	0.4373
20	rs6107751	6052387	A	ADD	50	0.4276	0.4377
17	rs3829598	40999775	A	ADD	50	2.581	0.4385
4	rs2242471	75957563	C	ADD	50	1.763	0.4392
2	rs61735195	96132701	T	ADD	50	3.232	0.4395
22	rs527763206	19183561	CT	ADD	50	4.097	0.4395
1	rs16829083	24071146	G	ADD	50	2.918	0.4398
1	rs36077733	24076185	G	ADD	50	2.918	0.4398
19	rs3869579	40877894	A	ADD	50	1.602	0.4398
1	rs77690058	158579631	A	ADD	50	2.07	0.4404
6	rs35259282	87284786	T	ADD	50	2.818	0.4408
16	rs115629050	55819633	A	ADD	50	3.72	0.4413
17	rs2304977	6610009	A	ADD	50	1.928	0.4424
1	rs201322339	201213258	T	ADD	50	4.079	0.4427
3	rs762275571	38265956	TC	ADD	50	4.079	0.4427
5	rs375461849	10448283	C	ADD	50	4.079	0.4427
7	rs150889269	5299105	T	ADD	50	4.079	0.4427
10	rs34423165	86691958	G	ADD	50	4.079	0.4427
10	rs143171859	96480351	A	ADD	50	4.079	0.4427
12	rs115228472	1856077	C	ADD	50	4.079	0.4427
13	rs9603498	39044165	G	ADD	50	4.079	0.4427
16	rs147732992	20952510	T	ADD	50	4.079	0.4427
16	rs199943564	83965858	A	ADD	50	4.079	0.4427
1	rs1129923	159782276	A	ADD	50	0.4919	0.4428
7	rs1029396	117384766	G	ADD	50	0.3323	0.4428
10	rs3740447	70547345	T	ADD	50	2.157	0.4444
2	rs140112414	203208691	G	ADD	50	0.3582	0.4448
9	rs111748634	113425022	G	ADD	50	2.483	0.4459
1	rs2270002	54785641	A	ADD	50	2.869	0.446
17	rs35612698	41727813	A	ADD	50	0.5415	0.4462
8	rs16913589	85109697	A	ADD	50	3.179	0.4464
11	rs59122940	55811815	A	ADD	50	3.574	0.4464
11	rs17148058	55827460	G	ADD	50	3.574	0.4464
10	rs2505323	27398296	A	ADD	50	0.5937	0.4465
10	rs1049550	80166946	A	ADD	50	0.5732	0.4474
7	rs34741656	88283906	T	ADD	50	0.4915	0.4475
1	rs11585362	3512044	A	ADD	50	1.95	0.4481
19	rs3745489	49909393	T	ADD	50	3.647	0.4482
3	rs34083889	43080047	A	ADD	50	4.722	0.4486
8	rs17332410	66883885	G	ADD	50	2.108	0.4488
9	rs3094378	133472046	A	ADD	50	2.622	0.4489
7	rs12540919	24717332	T	ADD	50	0.449	0.4499
4	rs11938093	74750631	T	ADD	50	1.957	0.4502
3	rs59021909	130567085	T	ADD	50	0.3762	0.4512
22	rs141953471	50531639	T	ADD	50	3.149	0.4514
12	rs58131754	122785744	T	ADD	50	2.575	0.4515
1	rs1801133	11796321	A	ADD	50	1.612	0.453
17	rs11870245	74544797	A	ADD	50	0.5202	0.453
11	rs35251366	65087340	A	ADD	50	0.3069	0.4532
7	rs60737583	99876384	C	ADD	50	0.4336	0.4535
12	rs1600	14503834	G	ADD	50	1.788	0.4536
19	rs12975097	52384818	T	ADD	50	2.266	0.4537
1	rs6661174	171208951	C	ADD	50	2.587	0.4538
18	rs2298720	45730450	A	ADD	50	0.3711	0.4539
3	rs61730505	130571163	C	ADD	50	0.487	0.454
3	rs5855015	184100433	A	ADD	50	2.273	0.4553
12	rs7485773	7322485	T	ADD	50	0.4726	0.4555
6	rs33914824	24301818	C	ADD	50	0.06758	0.4559
12	rs61740383	123916625	A	ADD	50	1.859	0.4559
1	rs34603401	9245386	C	ADD	50	0.5087	0.4562
6	rs28360548	116809381	C	ADD	50	1.651	0.4573
9	rs41277120	122511156	A	ADD	50	0.428	0.4575
2	rs2219078	108258742	A	ADD	50	0.5348	0.4577
2	rs1554005	110841381	T	ADD	50	2.543	0.4577
6	rs2235197	167296214	A	ADD	50	2.215	0.4577
8	rs11545078	63026205	A	ADD	50	3.739	0.4577
17	rs11657323	41487088	G	ADD	50	2.363	0.4579
5	rs115186199	178121195	A	ADD	50	0.3321	0.458
5	rs3756669	35965868	C	ADD	50	0.4062	0.46
9	rs529208	286593	C	ADD	50	1.597	0.46
1	rs4661330	15360563	G	ADD	50	1.85	0.4601
12	rs2232387	52433824	T	ADD	50	0.4556	0.4603
12	rs5744934	132643940	C	ADD	50	0.489	0.4603
15	rs141037206	75689210	A	ADD	50	2.823	0.4605
2	rs16853309	167246794	A	ADD	50	0.4751	0.4607
7	rs78067484	56019672	G	ADD	50	2.308	0.4614
16	rs28411877	400140	CAG	ADD	49	0.6194	0.4619
7	rs17167553	134163505	T	ADD	50	1.878	0.4623
1	rs11808092	92607671	A	ADD	50	0.4988	0.4626
11	rs3741132	74267198	A	ADD	50	2.315	0.4627
3	rs4639011	31989506	T	ADD	50	0.4806	0.463
7	rs112305062	6508271	A	ADD	50	3.473	0.463
10	rs4747195	71799195	T	ADD	50	0.5013	0.4635
6	rs73736331	47009028	G	ADD	50	0.1192	0.4645
1	rs6671527	46615007	G	ADD	50	1.658	0.4646
12	rs17883517	122333033	G	ADD	50	2.007	0.4653
6	rs149079362	167914259	A	ADD	50	2.905	0.4654
17	rs35403175	68875696	T	ADD	50	2.305	0.4656
4	rs145808953	1025266	C	ADD	50	2.731	0.4668
11	rs56295968	125102657	T	ADD	50	3.019	0.4672
12	rs14259	121915890	G	ADD	50	1.579	0.4672
12	rs11057401	123942759	A	ADD	50	1.758	0.4685
7	rs35510017	27156238	C	ADD	50	0.3041	0.4697
1	rs202003473	156369356	G	ADD	50	0.2777	0.4698
1	rs61740826	227655302	A	ADD	50	0.2777	0.4698
4	rs147762522	957985	A	ADD	50	0.2777	0.4698
17	rs1799950	43094464	C	ADD	50	3.01	0.4701
1	rs6671088	37720517	T	ADD	50	1.926	0.4703
12	rs2075387	113844691	T	ADD	50	1.534	0.4713
9	rs17219559	32634469	C	ADD	50	2.291	0.4716
6	rs61742983	29355499	T	ADD	50	0.2772	0.4717
9	rs10981589	112997239	A	ADD	50	3.194	0.4717
6	6_89623997	89623997	A	ADD	50	0.3985	0.4719
22	rs1475853	24749786	A	ADD	50	3.051	0.4726
7	rs72359812	149806828	G	ADD	50	0.5617	0.4728
1	rs2297809	46817100	T	ADD	50	1.976	0.4736
11	rs4936880	124016277	A	ADD	50	0.6013	0.4738
2	rs17647806	181916147	T	ADD	50	2.799	0.474
6	rs10499052	109564272	A	ADD	50	1.66	0.474
10	rs12240276	4847211	T	ADD	50	0.4699	0.4748
1	rs61823162	159815623	T	ADD	50	2.068	0.4751
6	rs527250207	89867987	T	ADD	50	0.4141	0.4755
6	rs537929246	89867992	T	ADD	50	0.4141	0.4755
11	rs10839659	6921495	C	ADD	50	0.6273	0.4755
1	rs12094024	46815180	C	ADD	50	3.448	0.4764
17	rs17843021	40960476	A	ADD	50	2.864	0.4764
17	rs11649834	40978837	A	ADD	50	2.864	0.4764
10	rs7084817	7732395	G	ADD	50	0.1335	0.4765
19	rs7246969	9115264	A	ADD	50	0.4243	0.4766
19	rs7246980	9115297	A	ADD	50	0.4243	0.4766
22	rs2269383	50574346	T	ADD	50	2.981	0.4767
3	rs1799899	133756968	A	ADD	50	8.701	0.4769
20	rs62200482	6107618	A	ADD	50	2.251	0.4777
7	rs114279535	102300887	T	ADD	50	4.034	0.478
8	rs3739336	66429703	T	ADD	50	3.025	0.4782
16	rs7187889	88836235	A	ADD	50	3.025	0.4782
9	rs113056079	133065052	G	ADD	50	0.2117	0.4783
5	rs10941112	34004602	T	ADD	50	1.572	0.4786
16	rs7196482	84222804	T	ADD	50	0.5614	0.4787
1	rs9782980	54807907	G	ADD	50	0.648	0.4788
4	rs36097019	151279901	A	ADD	50	1.744	0.4788
10	rs112067123	27413327	GC	ADD	50	0.6591	0.4788
10	rs41314629	1019517	A	ADD	50	0.3728	0.479
19	rs10414834	21423917	G	ADD	50	0.4412	0.479
2	rs11686212	3388524	G	ADD	50	0.5986	0.4793
12	rs79199911	113920616	A	ADD	50	0.1834	0.4793
2	rs11887523	24013366	A	ADD	50	3.595	0.48
3	rs58906143	47121932	G	ADD	50	0.4775	0.4804
6	rs200234725	159223618	T	ADD	50	3.449	0.4805
12	rs55944915	43783708	A	ADD	50	3.449	0.4805
17	rs61737325	57745208	G	ADD	50	3.449	0.4805
20	rs35367415	49096393	T	ADD	50	3.449	0.4805
20	rs61729993	49257526	C	ADD	50	3.449	0.4805
2	rs757978	241431686	T	ADD	50	2.215	0.481
4	rs780971164	185459407	C	ADD	50	3.011	0.4816
9	rs41276194	127403738	T	ADD	50	3.011	0.4816
11	rs117056541	67634862	T	ADD	50	3.011	0.4816
17	rs61735455	5368468	C	ADD	50	3.011	0.4816
19	rs568684458	45216089	T	ADD	50	3.011	0.4816
19	rs45565440	45802140	A	ADD	50	3.011	0.4816
19	rs141706016	45829111	T	ADD	50	3.011	0.4816
19	rs35700000	48022209	T	ADD	50	3.011	0.4816
18	rs17065127	58534999	C	ADD	50	2.091	0.4821
3	rs34759087	49124851	T	ADD	50	0.3666	0.4823
3	rs201373710	46995763	A	ADD	50	0.3396	0.4824
5	rs25640	119475838	A	ADD	50	0.6465	0.4834
16	rs1402694714	57813722	A	ADD	50	0.3257	0.4837
3	rs3732781	114236340	C	ADD	50	0.6252	0.485
11	rs1893764	124016115	T	ADD	50	2.798	0.4854
1	rs4320729	24082701	T	ADD	50	0.5578	0.4862
10	rs35070529	127892562	T	ADD	50	2.465	0.4863
10	rs144360241	16925418	C	ADD	50	3.448	0.4867
4	rs11466653	38774614	G	ADD	50	2.731	0.4868
20	rs13045180	32943738	T	ADD	50	1.772	0.4873
5	rs11959820	149832947	A	ADD	50	1.912	0.4874
17	rs62636636	58155616	T	ADD	50	3.945	0.4875
17	rs61732344	80241788	T	ADD	50	3.945	0.4875
11	rs2647574	5422906	T	ADD	50	0.6348	0.4883
2	rs77003681	29073507	T	ADD	50	0.488	0.4892
6	rs1766848	656555	T	ADD	50	0.4179	0.4893
9	rs199630582	135487795	C	ADD	50	3.244	0.49
14	rs28711516	23407058	T	ADD	50	0.3734	0.4902
22	rs73876508	17818804	A	ADD	50	3.297	0.4903
8	rs7460625	99121478	T	ADD	50	0.6161	0.4904
17	rs8072510	35445639	T	ADD	50	0.4676	0.4915
2	rs6753929	28539114	C	ADD	50	1.645	0.4917
11	rs1801028	113412762	C	ADD	50	3.898	0.4921
19	rs2108622	15879621	T	ADD	50	0.6607	0.4921
11	rs150098602	5200208	T	ADD	50	0.07202	0.4924
3	rs11408838	98169478	TG	ADD	50	2.322	0.4926
7	rs6960270	151982987	T	ADD	50	1.83	0.4931
16	rs150417999	67189096	A	ADD	50	2.567	0.4941
9	rs2636889	114330830	C	ADD	50	0.2603	0.4942
4	rs76561293	2945193	C	ADD	50	2.278	0.4943
7	rs200442078	56019681	T	ADD	50	2.16	0.4943
9	rs34774441	69236961	A	ADD	50	2.345	0.4945
2	rs12623642	26453527	T	ADD	50	4.043	0.4946
1	rs61752479	114688633	A	ADD	50	7.923	0.495
1	rs17602729	114693436	A	ADD	50	7.923	0.495
10	rs117043677	114331870	C	ADD	50	2.811	0.4959
7	rs6460939	12367363	G	ADD	50	0.639	0.496
2	rs4667591	169146922	T	ADD	50	0.5887	0.4961
13	rs79707842	45713882	A	ADD	50	2.034	0.4969
9	rs34243148	18928212	A	ADD	50	0.3483	0.4977
15	rs57809907	55430684	A	ADD	50	0.5214	0.4983
7	rs67644764	144667825	T	ADD	50	1.857	0.4991
11	rs12792040	124754254	A	ADD	50	0.3308	0.4991
9	rs10991326	104605560	T	ADD	50	0.5451	0.5001
3	rs36117895	11358545	C	ADD	50	7.899	0.5004
20	rs17347958	35972687	A	ADD	50	0.2221	0.5006
20	rs3810481	63562092	A	ADD	50	2.559	0.5009
16	rs4985556	70660097	A	ADD	50	0.516	0.501
19	rs372628445	12076155	A	ADD	50	3.311	0.501
1	rs115632277	113119296	T	ADD	50	0.2406	0.5012
2	rs374373616	74533646	T	ADD	50	2.101	0.5014
12	rs17038460	106454636	G	ADD	50	0.5799	0.5014
11	rs1815739	66560624	T	ADD	50	1.691	0.5015
11	rs35815285	113986939	A	ADD	50	3.303	0.5016
17	rs375858249	80090152	C	ADD	50	0.4426	0.5022
16	rs17736370	84223013	T	ADD	50	2.136	0.5023
6	rs757867739	29943334	A	ADD	49	0.5883	0.5024
9	rs35762223	135624344	C	ADD	50	1.935	0.5027
22	rs165602	29490054	C	ADD	50	0.477	0.5027
9	rs1476860	122628962	A	ADD	50	0.5329	0.5028
19	rs75152309	40876571	A	ADD	50	0.4486	0.5042
12	rs12296548	52772165	T	ADD	50	3.207	0.5045
21	rs73320125	18278990	A	ADD	50	3.28	0.5052
12	rs142828341	130456598	T	ADD	50	2.921	0.5053
20	rs61736614	63692975	C	ADD	50	2.516	0.5058
12	rs665470	52552714	T	ADD	50	0.6117	0.5073
11	rs11040799	6199984	T	ADD	50	1.628	0.5074
7	rs61736210	143052831	C	ADD	50	2.657	0.5078
22	rs35764129	30460134	A	ADD	50	0.3365	0.5078
17	rs4794159	50541888	C	ADD	50	0.6241	0.5079
5	rs200889312	73849057	T	ADD	50	8.204	0.5081
7	rs2285744	11469934	C	ADD	50	0.6587	0.5084
7	rs815957	55473014	A	ADD	50	1.854	0.5084
9	rs75679360	35563364	A	ADD	50	3.046	0.5084
11	rs143786748	74006295	G	ADD	50	0.1347	0.5088
17	17_81251213	81251213	T	ADD	50	2.501	0.5089
11	rs4501959	5986669	T	ADD	50	3.416	0.5092
9	rs3887873	131510048	T	ADD	50	0.4614	0.5093
1	rs140374909	236017198	T	ADD	50	0.2448	0.5097
4	rs7697037	69214257	G	ADD	50	0.5147	0.5106
15	rs61740148	81349531	T	ADD	50	0.3262	0.5107
17	rs533233446	48804924	G	ADD	50	0.3262	0.5107
19	rs201744425	3546347	T	ADD	50	0.3262	0.5107
3	rs1131356	58123435	A	ADD	50	1.528	0.5111
4	rs1048201	122893153	T	ADD	50	2.139	0.5112
9	rs35316446	133332553	G	ADD	50	0.2711	0.5144
9	rs1801968	129818622	G	ADD	50	3.185	0.5145
6	rs28385609	122801319	T	ADD	50	2.09	0.5146
4	rs558358960	1394805	A	ADD	50	0.3728	0.5149
12	rs34434425	105126291	T	ADD	50	0.2543	0.5153
12	rs144686314	8863966	G	ADD	50	2.181	0.5164
11	rs4936845	123805523	T	ADD	50	0.5399	0.5165
19	rs12720356	10359299	C	ADD	50	3.754	0.517
22	rs17670506	25203882	A	ADD	50	2.544	0.5176
5	rs114646426	10236602	A	ADD	50	3.06	0.5201
6	rs139422505	52897919	C	ADD	50	2.971	0.5202
19	rs77144450	47802100	A	ADD	50	0.3008	0.5203
2	rs61739883	26477420	A	ADD	50	3.354	0.5204
2	rs75624587	26477421	A	ADD	50	3.354	0.5204
2	rs141683622	240529254	A	ADD	50	3.354	0.5204
9	rs375477269	36108146	A	ADD	50	3.354	0.5204
16	rs34746889	67187541	C	ADD	50	3.354	0.5204
1	rs33981382	17342393	G	ADD	50	7.673	0.5205
1	rs34079073	248362336	CA	ADD	50	1.546	0.5205
7	rs79451216	56019730	A	ADD	50	2.088	0.5211
4	rs150738695	271758	G	ADD	50	2.215	0.5212
19	rs3745751	48015984	G	ADD	50	0.5268	0.5226
3	rs11544593	57269656	G	ADD	50	2.554	0.5229
13	rs113122708	110456782	A	ADD	50	0.3435	0.5229
17	rs35832203	82601396	T	ADD	50	3.458	0.5233
15	rs12900702	41387487	C	ADD	50	0.433	0.5234
19	rs61745514	15794719	A	ADD	50	0.5552	0.5242
20	rs149821266	43623897	C	ADD	50	7.98	0.5243
8	rs4144738	129748604	A	ADD	50	1.573	0.5244
2	rs142251037	96711989	T	ADD	50	7.975	0.5249
18	rs78339727	45916574	A	ADD	50	2.536	0.5252
16	rs74573581	28900764	A	ADD	50	2.914	0.5259
16	rs201877690	635313	A	ADD	50	0.3001	0.526
13	rs1868463	38692347	A	ADD	50	0.6041	0.5267
7	rs9690688	108079717	A	ADD	50	0.5524	0.527
12	rs576323196	12949547	A	ADD	50	0.1408	0.527
1	rs62618730	21876363	G	ADD	50	2.91	0.5271
18	rs2278161	74508848	C	ADD	50	1.687	0.5273
17	rs13894	7626584	A	ADD	50	2.152	0.528
5	rs2304024	151529252	A	ADD	50	0.4687	0.5294
9	rs61751477	133768577	C	ADD	50	2.111	0.5298
13	rs4150313	102861601	G	ADD	50	2.048	0.5299
4	rs373804063	139889929	GC	ADD	50	1.574	0.53
4	rs58287721	139889931	TGCTGCTGCTGC	ADD	50	1.574	0.53
11	rs34337292	58191025	C	ADD	50	1.674	0.53
2	rs2176186	227611424	T	ADD	50	1.488	0.5308
1	rs61754640	108904128	A	ADD	50	2.362	0.5314
7	rs17165936	12375099	A	ADD	50	0.5765	0.5316
17	rs35394823	2040586	G	ADD	50	2.485	0.5316
19	rs34862923	48040649	C	ADD	50	2.659	0.5316
12	rs34598602	113128128	A	ADD	50	0.4655	0.5317
22	rs115278158	30468668	G	ADD	50	0.2779	0.5318
22	rs114438349	30470066	A	ADD	50	0.2779	0.5318
16	rs330150	21039887	C	ADD	50	1.717	0.5324
5	rs3822530	76611098	A	ADD	50	0.138	0.533
17	rs34771886	41364890	T	ADD	50	0.138	0.533
13	rs9536314	33054001	G	ADD	50	3.35	0.5331
4	rs976002	68477569	G	ADD	50	1.8	0.5333
19	rs7252121	2426039	T	ADD	50	0.2379	0.5334
7	rs2718131	138918170	C	ADD	50	0.6112	0.5337
5	rs2544773	97177767	C	ADD	50	1.587	0.5345
1	rs6019	169572275	G	ADD	50	0.6298	0.5347
1	rs1063412	172441827	A	ADD	50	0.6039	0.5363
22	rs6006514	43626514	A	ADD	50	3.02	0.5366
19	rs7245429	8094478	T	ADD	50	0.6575	0.5368
3	rs35923425	169851644	G	ADD	50	2.433	0.5372
16	rs35195	64991815	A	ADD	50	0.5708	0.5376
5	rs36009281	71502714	G	ADD	50	0.5475	0.538
6	rs6907580	116828845	A	ADD	50	3.556	0.5382
7	rs62453384	20723023	T	ADD	50	0.6163	0.5385
21	rs79980197	45491274	G	ADD	50	0.3677	0.5406
17	rs17679445	47944699	A	ADD	50	0.4426	0.5407
22	rs78610332	37808022	T	ADD	50	3.212	0.5412
1	rs34001279	162397313	T	ADD	50	2.358	0.5422
16	rs11643815	56568886	A	ADD	50	0.423	0.5424
5	rs250426	140557175	G	ADD	50	0.6871	0.5426
1	rs28359608	230759594	A	ADD	50	1.979	0.5427
11	rs2736531	5390168	G	ADD	50	0.6809	0.5428
2	rs201754690	99593872	C	ADD	50	0.5052	0.543
2	rs199557232	99593875	C	ADD	50	0.5052	0.543
10	rs9864	86962641	T	ADD	50	1.813	0.543
11	rs11036815	5323451	A	ADD	50	0.6651	0.5435
15	rs74475742	71880457	A	ADD	50	2.116	0.5439
9	rs143198170	104605111	T	ADD	50	0.5856	0.5461
2	rs201185180	195861760	T	ADD	50	0.05145	0.5463
6	rs60740710	32403192	T	ADD	50	1.948	0.547
8	rs5030839	18222606	T	ADD	50	2.619	0.547
14	rs112192573	20060289	T	ADD	50	0.649	0.5473
22	rs17738527	30492507	T	ADD	50	0.5887	0.5474
22	rs9606739	30495307	C	ADD	50	0.5887	0.5474
17	rs145840264	18258631	T	ADD	50	0.08459	0.5483
1	rs74866336	12847976	C	ADD	50	0.641	0.5486
11	rs16921260	95026330	C	ADD	50	2.59	0.5486
15	rs2066703	25716911	A	ADD	50	2.031	0.5488
17	rs2382644	74350729	T	ADD	50	2.019	0.5498
19	rs919804	48365921	T	ADD	50	0.6103	0.5502
1	rs2075995	23520972	A	ADD	50	0.6273	0.5503
2	rs1194737860	15940187	A	ADD	50	2.502	0.5517
2	rs34015596	63933730	C	ADD	50	2.502	0.5517
5	rs56340994	160632130	G	ADD	50	2.58	0.5517
7	rs372009984	149791914	T	ADD	50	2.502	0.5517
15	rs76331864	40367842	T	ADD	50	2.502	0.5517
19	rs17854260	24126278	G	ADD	50	1.931	0.5517
19	rs1227794	36819449	A	ADD	50	2.502	0.5517
14	rs10438247	104945444	G	ADD	50	1.508	0.5524
14	rs72702027	104948292	G	ADD	50	1.508	0.5524
11	rs61736992	5199902	A	ADD	50	0.3831	0.5529
17	rs11651295	10452054	T	ADD	50	0.6684	0.5537
1	rs3818822	111314586	A	ADD	50	0.4357	0.5544
10	rs7079481	68199485	A	ADD	50	0.6106	0.5549
1	rs768388262	152213341	CCA	ADD	50	1.565	0.5551
2	rs1800517	227051116	A	ADD	50	1.429	0.5554
5	rs16869032	90721054	A	ADD	50	0.6139	0.556
3	rs9872799	184711115	T	ADD	50	0.666	0.5561
11	rs115754994	94073086	T	ADD	50	2.868	0.5561
1	rs61248663	248362026	CTA	ADD	50	2.133	0.5567
1	rs56721857	248362028	G	ADD	50	2.133	0.5567
6	rs749944694	32666522	ACC	ADD	50	0.6173	0.5569
20	rs1048621	1312402	A	ADD	50	1.585	0.557
2	rs76036957	112738876	A	ADD	50	2.402	0.5571
21	rs4986958	33414987	G	ADD	50	0.442	0.5574
2	rs11694988	177552414	C	ADD	50	1.516	0.5577
2	rs17400325	177701185	C	ADD	50	0.502	0.5578
6	rs17601580	131740280	A	ADD	50	1.52	0.5581
1	rs59123361	110223832	A	ADD	50	1.913	0.5582
19	rs3894326	5843773	T	ADD	50	0.4133	0.5583
1	rs1332588613	32772291	C	ADD	50	1.837	0.5589
6	rs901363	158757313	T	ADD	50	1.463	0.5592
2	rs35817516	176100358	A	ADD	50	1.845	0.5596
1	rs9793256	1452384	A	ADD	50	0.6173	0.56
1	rs115937511	150557533	T	ADD	50	0.3836	0.56
8	rs62001048	27823098	A	ADD	50	0.3836	0.56
9	rs536897105	13221488	A	ADD	50	0.3836	0.56
11	rs73588409	116762832	C	ADD	50	0.3836	0.56
6	rs1126511	33080689	T	ADD	50	1.498	0.5605
3	rs115994545	126957421	A	ADD	50	0.2161	0.5606
4	rs115233072	1816898	C	ADD	50	0.2161	0.5606
4	rs150309687	56809985	CT	ADD	50	0.2161	0.5606
6	rs56300302	121080850	G	ADD	50	0.2161	0.5606
12	rs76420383	80262069	T	ADD	50	0.2161	0.5606
14	rs35501326	50917033	A	ADD	50	0.2161	0.5606
16	rs1805008	89919736	T	ADD	50	0.2161	0.5606
16	rs1059491	28592334	G	ADD	50	1.765	0.5609
10	rs2736911	122454839	T	ADD	50	1.726	0.561
8	rs118053060	109493734	G	ADD	50	2.386	0.5619
11	rs62000994	5301394	T	ADD	50	2.386	0.5619
12	rs2705143	48526010	C	ADD	50	0.6817	0.5619
12	rs3730071	48775015	A	ADD	50	2.386	0.5619
14	rs17831525	52042345	A	ADD	50	2.386	0.5619
14	rs11125	55145121	T	ADD	50	2.28	0.5619
2	rs45449995	233729934	G	ADD	50	0.4243	0.5623
12	rs2852464	52316937	C	ADD	50	0.68	0.5623
17	rs34399035	19681658	T	ADD	50	6.979	0.5624
11	rs61746967	6244012	C	ADD	50	2.005	0.5627
1	rs1286823	61791364	C	ADD	50	2.328	0.5629
2	rs60985508	241223950	T	ADD	50	2.626	0.5629
22	rs61744139	30492505	G	ADD	50	0.4001	0.5634
11	rs35169799	64263769	T	ADD	50	0.4266	0.5636
9	rs35898523	133154258	T	ADD	50	0.5893	0.5639
20	rs11700112	9566371	G	ADD	50	1.668	0.5645
6	rs1057539	30071572	T	ADD	50	2.627	0.5646
19	19_35723774	35723774	C	ADD	50	2.313	0.565
6	rs768994	158978316	G	ADD	50	2.461	0.5653
16	rs7499011	81208593	A	ADD	50	0.7257	0.5653
12	rs111924104	57624885	G	ADD	50	2.842	0.5657
6	rs753045406	32581802	T	ADD	50	0.6639	0.5659
6	rs200088269	32581807	CT	ADD	50	0.6639	0.5659
5	rs3841128	153492228	TC	ADD	50	2.259	0.566
4	rs17003071	78237561	C	ADD	50	0.4642	0.5663
3	rs62621997	58124464	T	ADD	50	2.368	0.5668
14	rs55911249	90890663	T	ADD	50	0.08898	0.5669
17	rs62088470	75524278	G	ADD	50	0.4047	0.5671
9	rs8131	101390564	A	ADD	50	2.208	0.5677
3	rs13087612	31990130	C	ADD	50	1.47	0.5678
10	rs10553596	113679881	C	ADD	50	1.485	0.5681
3	rs12488457	130397852	C	ADD	50	1.443	0.5691
1	rs11161953	87250543	A	ADD	50	1.509	0.5701
2	rs1715828	227893838	T	ADD	50	0.7184	0.5713
13	rs139160172	112068073	A	ADD	50	0.4095	0.5716
16	rs1800566	69711242	A	ADD	50	0.6697	0.5718
6	rs45596536	20109725	G	ADD	50	0.4427	0.5725
12	rs61935924	63780027	A	ADD	50	1.857	0.5729
17	rs1122326	42122855	C	ADD	50	1.426	0.5729
8	rs35590577	6444585	A	ADD	50	1.886	0.5736
11	rs4057750	124424481	G	ADD	50	0.5969	0.5737
22	rs58905020	25359918	T	ADD	50	0.4619	0.5747
10	rs78645354	117375196	A	ADD	50	0.4871	0.575
17	rs137943557	41097995	T	ADD	50	0.4207	0.5751
9	rs200400518	21228003	AT	ADD	50	0.5277	0.5752
2	rs13013209	151643935	G	ADD	50	1.383	0.5753
3	rs9290264	165075970	A	ADD	50	0.6726	0.576
22	rs3747129	26466075	A	ADD	50	0.6136	0.576
14	rs775405351	38210558	CGCTCTGAGCCCGGGCCACGCAGGG	ADD	50	1.612	0.5765
3	rs112399999	149520808	CTTAA	ADD	50	0.4571	0.5767
16	rs4984636	1202441	C	ADD	50	3.246	0.5767
2	rs540686743	108259008	A	ADD	50	0.6035	0.5771
12	rs146008363	53037514	A	ADD	50	0.2513	0.5775
1	rs34976864	31684120	C	ADD	50	0.5214	0.5777
5	rs116379331	119164569	G	ADD	50	6.306	0.5778
14	rs17245552	64782334	G	ADD	50	0.4615	0.5782
17	rs142191918	74215706	G	ADD	50	0.6394	0.5784
1	rs142307403	36097982	T	ADD	50	0.3609	0.5787
8	rs10109853	40005362	C	ADD	50	1.464	0.579
6	rs12660180	116554341	G	ADD	50	0.0891	0.5791
9	rs35529307	99016064	G	ADD	50	0.5598	0.5791
22	rs8140287	35082536	A	ADD	50	0.2606	0.5808
7	rs3735478	44760577	T	ADD	50	1.619	0.5812
12	rs4640000	40305791	G	ADD	50	0.4401	0.5819
12	rs771857655	3540635	C	ADD	50	6.69	0.5823
1	rs17490057	66643594	C	ADD	50	0.4214	0.5824
7	rs41281013	101211934	G	ADD	50	0.4214	0.5824
5	rs72822197	173609391	T	ADD	50	0.3107	0.5826
17	rs139511595	4972853	A	ADD	50	0.3707	0.5826
5	rs140954796	80083117	C	ADD	50	2.45	0.5829
9	rs190968273	5066712	A	ADD	50	2.45	0.5829
11	rs61754785	65865036	A	ADD	50	2.45	0.5829
16	rs34447156	69710994	G	ADD	50	2.45	0.5829
19	rs143117009	5914459	A	ADD	50	2.45	0.5829
20	rs34924243	3701479	T	ADD	50	0.4618	0.5833
3	rs9831516	69180910	G	ADD	50	0.4284	0.5853
9	rs139418967	128149542	C	ADD	50	0.09008	0.5854
14	rs117068593	92651884	T	ADD	50	1.726	0.5854
17	rs7208207	73203642	G	ADD	50	0.09008	0.5854
11	rs34891773	65863890	T	ADD	50	2.376	0.5855
7	rs10245778	143053050	T	ADD	50	1.804	0.5856
17	rs9889363	6620978	A	ADD	50	1.579	0.5856
1	rs138842024	10469269	G	ADD	50	0.3365	0.586
16	rs137854154	2062988	A	ADD	50	0.3365	0.586
16	rs528199822	71963256	T	ADD	50	0.5274	0.586
22	rs150553931	50504670	A	ADD	50	0.3365	0.586
19	rs73008812	15087795	T	ADD	50	2.164	0.5866
11	rs3740997	5642476	C	ADD	50	1.783	0.5873
17	rs8076604	29111451	A	ADD	50	1.525	0.5873
12	rs10579382	56686880	CAT	ADD	50	0.7127	0.5884
8	rs56132579	124103179	A	ADD	50	1.775	0.5887
11	rs36027301	68041801	T	ADD	50	2.689	0.5887
1	rs12074374	241788027	T	ADD	50	0.5065	0.5888
16	rs35168378	870870	T	ADD	50	0.4661	0.589
3	rs112632845	197705129	T	ADD	50	0.4241	0.5892
22	rs470117	50571524	T	ADD	50	0.6882	0.5892
7	rs17144835	21639025	G	ADD	50	0.6008	0.5896
2	rs3214425	189805813	TA	ADD	50	0.6244	0.5907
1	rs182840470	31661080	A	ADD	50	0.1627	0.5909
3	rs145748087	36528948	A	ADD	50	0.1627	0.5909
3	rs111439697	186675150	T	ADD	50	0.1627	0.5909
4	rs72654387	70606447	C	ADD	50	0.1627	0.5909
5	rs149343589	170081898	T	ADD	50	0.1627	0.5909
6	rs138065289	26445783	A	ADD	50	0.1627	0.5909
8	rs35004667	89772777	G	ADD	50	0.1627	0.5909
12	rs61754230	71785666	T	ADD	50	0.1627	0.5909
13	rs150023947	59971024	A	ADD	50	0.1627	0.5909
13	rs199956455	110503407	C	ADD	50	0.1627	0.5909
13	rs200192119	110512037	A	ADD	50	0.1627	0.5909
14	rs115945591	20242962	A	ADD	50	0.1627	0.5909
14	rs61738925	94448330	A	ADD	50	0.1627	0.5909
19	rs28705326	15011243	G	ADD	50	0.1627	0.5909
20	rs149376135	39030771	T	ADD	50	0.1627	0.5909
20	rs200521238	62836314	T	ADD	50	0.1627	0.5909
14	rs11628901	95544087	A	ADD	50	1.83	0.5916
11	rs7926083	6870527	C	ADD	50	0.6791	0.5917
17	rs7225107	8048560	G	ADD	50	1.842	0.5923
17	rs9903215	78993789	T	ADD	50	2.688	0.5924
3	rs13326552	44906988	A	ADD	50	0.5023	0.593
2	rs744426	178571293	A	ADD	50	0.4427	0.5933
1	rs2020862	171199445	T	ADD	50	0.7091	0.5934
3	rs11542009	9475685	T	ADD	50	2.197	0.5938
4	rs62346874	140451502	A	ADD	50	2.017	0.5949
3	rs146785675	165023746	G	ADD	50	2.066	0.5952
2	rs146216760	219448648	T	ADD	50	1.987	0.596
16	rs2230429	31363214	G	ADD	50	1.369	0.596
8	rs35431851	17874102	A	ADD	50	0.4614	0.5962
4	rs363075	3135947	A	ADD	50	0.4587	0.5964
2	rs60028731	56192871	T	ADD	50	2.13	0.5976
2	rs75743618	56193161	T	ADD	50	2.13	0.5976
6	rs16879498	49612534	T	ADD	50	0.3989	0.5978
3	rs34801630	45966354	T	ADD	50	0.4027	0.5979
6	rs35466124	73787379	A	ADD	50	2.649	0.598
2	rs16853333	167251522	A	ADD	50	2.515	0.5981
19	rs73009507	10850348	G	ADD	50	2.202	0.5988
3	rs2305637	47004356	T	ADD	50	1.771	0.5991
6	rs12210538	110438805	G	ADD	50	0.6864	0.5991
8	rs114095081	132129575	T	ADD	50	0.4374	0.5992
14	rs17308108	20014760	C	ADD	50	0.2926	0.5993
7	rs2272095	140459051	G	ADD	50	1.54	0.5994
13	rs754879051	21158125	CCAAAG	ADD	50	0.05801	0.5994
19	rs61739916	18786630	C	ADD	50	0.05801	0.5994
22	rs59504308	39679336	T	ADD	50	0.05801	0.5994
13	rs75390100	19650062	T	ADD	50	2.02	0.5995
11	rs4057749	124424340	G	ADD	50	0.6168	0.5997
12	rs11045681	21047155	G	ADD	50	0.6786	0.6
12	rs11045699	21054455	C	ADD	50	0.6786	0.6
4	rs74548850	2756073	C	ADD	50	1.93	0.6002
16	16_984730	984730	C	ADD	50	0.5635	0.6013
11	rs138722111	63143406	T	ADD	50	2.171	0.6016
19	rs13345394	14880647	T	ADD	50	2.032	0.6017
16	rs2667674	1487600	G	ADD	50	1.575	0.6019
3	rs144149027	46439363	A	ADD	50	0.3617	0.6048
22	rs9624909	25826487	T	ADD	50	1.613	0.6048
21	rs5843453	30541662	AG	ADD	50	0.6595	0.605
4	rs10019009	87661983	T	ADD	50	0.648	0.6053
9	rs10989591	101686816	T	ADD	50	1.404	0.6054
5	rs4877	132271895	T	ADD	50	1.493	0.6057
10	rs113474709	101131923	A	ADD	50	2.816	0.606
15	rs2242047	84935465	T	ADD	50	0.2019	0.606
3	rs113841133	98132907	G	ADD	50	1.694	0.6062
7	rs2293766	100773735	A	ADD	50	3.196	0.6067
8	rs78461695	143918101	A	ADD	50	3.196	0.6067
11	rs34052882	108169757	T	ADD	50	1.944	0.6067
14	rs17101262	24100195	A	ADD	50	3.196	0.6067
2	rs2286963	210195326	G	ADD	50	1.44	0.6068
4	rs12498609	105234028	G	ADD	50	2.025	0.6078
6	rs5030965	27248920	T	ADD	50	0.5938	0.6085
11	rs35930119	48306569	C	ADD	50	2.141	0.6087
4	rs148861921	151279866	GCAGGT	ADD	50	1.576	0.6092
3	rs149614835	48645117	T	ADD	50	0.1767	0.6096
6	rs6927567	116629571	A	ADD	50	0.6535	0.6101
14	rs147461490	105391685	T	ADD	50	2.007	0.6101
11	rs74768858	9069379	T	ADD	50	2.411	0.6103
13	rs144752647	52029130	A	ADD	50	2.45	0.6106
19	rs439676	43966268	T	ADD	50	1.599	0.6106
11	rs61740131	803401	A	ADD	50	5.925	0.6109
11	rs34672924	4769643	C	ADD	50	0.6531	0.6109
11	rs12225462	55555162	T	ADD	50	1.9	0.6109
11	rs76383258	55795860	T	ADD	50	1.9	0.6109
6	rs10949483	18122275	A	ADD	50	0.7321	0.612
4	rs62001914	158868289	A	ADD	50	0.4548	0.6124
14	rs34816272	70167483	C	ADD	50	0.4548	0.6124
1	rs41301054	43209828	T	ADD	50	2.185	0.6127
15	rs143176301	66497697	A	ADD	50	2.185	0.6127
15	rs151153879	66497698	T	ADD	50	2.185	0.6127
11	rs116064946	128972712	A	ADD	50	1.999	0.6128
19	rs10666583	1004897	GCGTT	ADD	50	0.6708	0.6132
22	rs61734946	25761101	G	ADD	50	0.6721	0.6135
1	rs1166698	77926761	A	ADD	50	0.6924	0.6141
8	rs61748836	17684434	G	ADD	50	0.5056	0.6143
10	rs2185913	113650475	C	ADD	50	0.5838	0.6149
1	rs12139390	247896174	A	ADD	50	0.6633	0.6151
1	rs1620075	56912476	T	ADD	50	0.6195	0.6157
3	rs139252054	185491625	T	ADD	50	2.228	0.6159
10	rs11196400	113634189	T	ADD	50	1.552	0.616
20	rs148347249	9444221	A	ADD	50	2.171	0.6161
6	rs610913	73445623	G	ADD	50	0.7019	0.6162
3	rs2276853	47240813	G	ADD	50	1.4	0.6167
10	rs61753077	122237455	A	ADD	50	0.5391	0.6169
4	rs34144324	92590245	T	ADD	50	2.134	0.6176
1	rs187191868	1454463	A	ADD	50	0.4516	0.6182
10	rs36116329	101064595	A	ADD	50	0.4516	0.6182
12	rs57242951	52302113	A	ADD	50	0.4516	0.6182
11	rs12146610	103117775	T	ADD	50	1.906	0.6194
20	rs2424943	33083813	T	ADD	50	2.021	0.6196
16	rs8176919	3656696	A	ADD	50	0.5767	0.6201
3	rs35071969	197682470	A	ADD	50	0.4905	0.6215
6	rs80096349	32183681	A	ADD	50	0.4993	0.6218
16	rs77595156	28477622	C	ADD	50	1.838	0.622
10	rs62619939	16925587	G	ADD	50	1.756	0.6221
10	rs79142251	62376313	C	ADD	50	0.4037	0.6222
11	rs118134956	114706845	T	ADD	50	5.756	0.6223
14	rs7975	77326864	A	ADD	50	1.578	0.6235
4	rs773475446	53573989	T	ADD	50	0.2548	0.6239
7	rs145743239	99863596	A	ADD	50	0.2548	0.6239
10	rs77323445	119448130	T	ADD	50	0.2548	0.6239
10	rs149486212	120908609	A	ADD	50	0.2548	0.6239
11	rs4252589	111913677	A	ADD	50	0.2548	0.6239
12	rs4987208	913403	C	ADD	50	0.2548	0.6239
14	rs35768475	50443957	G	ADD	50	0.2548	0.6239
15	rs1058291	101331974	A	ADD	50	0.2548	0.6239
19	rs35699176	2936537	A	ADD	50	0.2548	0.6239
19	rs11668511	7477282	A	ADD	50	0.2548	0.6239
19	rs117220573	45702991	T	ADD	50	0.2548	0.6239
19	rs61737281	55320134	A	ADD	50	0.2548	0.6239
7	rs35531972	105565368	A	ADD	50	0.3933	0.6242
11	rs576976576	1750441	A	ADD	50	0.3933	0.6242
16	rs201414656	375378	A	ADD	50	0.3933	0.6242
19	rs139625208	45472864	A	ADD	50	0.3419	0.6243
22	rs34963472	42387064	A	ADD	50	0.5851	0.6246
10	rs74788555	103603033	A	ADD	50	2.971	0.6251
1	rs1104899	205845357	A	ADD	50	0.6534	0.6255
20	rs6094752	47627680	T	ADD	50	1.731	0.6258
16	16_1397263	1397263	TCCCCGTGCTTCACACTGGGGCAGGGCGTGGACCTGGGGATGAGGAGGTGTCAGGGGGACACAGAGGACTTGGCTCCCCGCCCCCCAC	ADD	50	0.7251	0.6259
7	rs2302427	148828812	G	ADD	50	0.644	0.6263
12	rs61746285	55575165	A	ADD	50	1.786	0.6263
7	rs141209213	130381111	T	ADD	50	0.3411	0.6265
21	rs118169148	44305863	T	ADD	50	0.3411	0.6265
1	rs3215983	46815074	G	ADD	50	1.633	0.6268
1	rs4646491	46815212	T	ADD	50	1.633	0.6268
2	rs17025409	84670377	G	ADD	50	1.819	0.6268
6	rs3765310	24503369	T	ADD	50	0.4972	0.6281
10	rs148472807	3166375	TGCACGCTAGGGAAGAGAGAGGAATG	ADD	50	0.5052	0.6282
4	rs62303973	83598675	A	ADD	50	0.5112	0.6287
2	rs61743196	108258814	A	ADD	50	1.671	0.6297
1	rs267733	150986360	G	ADD	50	0.6634	0.6302
1	rs35687416	47368537	T	ADD	50	1.624	0.6309
16	rs11076256	58718562	T	ADD	50	1.804	0.631
4	rs145343957	88067950	A	ADD	50	0.1087	0.6322
12	rs78877829	48918757	T	ADD	50	0.473	0.6333
3	rs678	52786965	T	ADD	50	1.414	0.6336
15	rs34260157	74721708	A	ADD	50	0.1056	0.6343
17	rs17742683	43801706	C	ADD	50	0.1056	0.6343
5	rs190796529	5186139	A	ADD	50	1.954	0.6346
8	rs13255694	24482166	A	ADD	50	1.389	0.6348
1	rs62623711	109106540	A	ADD	50	2.048	0.635
15	rs11630197	82282538	C	ADD	50	0.7761	0.635
22	rs5748469	19919576	A	ADD	50	1.575	0.6353
9	rs11539209	128721272	A	ADD	50	0.3216	0.6354
16	rs3751672	786149	G	ADD	50	1.834	0.6355
9	rs3087653	15459823	C	ADD	50	0.4637	0.6359
4	rs28925904	143438337	T	ADD	50	5.655	0.637
19	rs35944915	17424663	A	ADD	50	5.655	0.637
12	rs11171467	55452839	C	ADD	50	0.6158	0.6371
11	rs2186564	77872220	A	ADD	50	0.5852	0.6373
6	rs36044314	129250127	A	ADD	50	2.733	0.6377
11	rs35773957	68742367	G	ADD	50	2.733	0.6377
11	rs74718633	85734322	C	ADD	50	2.733	0.6377
17	rs147737574	4810930	A	ADD	50	2.733	0.6377
17	rs79940062	4894615	A	ADD	50	2.733	0.6377
10	rs3781411	125026867	T	ADD	50	0.6509	0.6379
2	rs61746994	217847567	A	ADD	50	2.476	0.6381
20	rs111472581	20090877	A	ADD	50	1.944	0.6382
11	rs112098990	5151565	AC	ADD	50	1.37	0.6388
6	rs113286964	30137212	A	ADD	50	2.439	0.6389
17	rs61753153	18290928	T	ADD	50	0.4178	0.6391
1	rs696723	216250933	G	ADD	50	0.5912	0.6407
2	rs6756629	43837951	A	ADD	50	0.599	0.6415
2	rs11887534	43839108	C	ADD	50	0.599	0.6415
17	rs117128211	4555220	T	ADD	50	0.5238	0.6419
20	rs378098	33072737	T	ADD	50	0.6348	0.6423
3	rs35221142	53121704	T	ADD	50	2.08	0.6424
4	rs11934801	1002767	C	ADD	50	0.2964	0.6428
10	rs6482626	27413796	G	ADD	50	1.516	0.6429
12	rs11352835	112931910	TA	ADD	50	0.7137	0.6435
6	rs148721599	39115055	T	ADD	50	2.052	0.6436
1	rs56142141	94008290	A	ADD	50	0.1945	0.644
19	rs115888985	3543882	A	ADD	50	0.4449	0.6444
8	rs74942016	32754452	T	ADD	50	0.3772	0.6448
20	rs7271712	62967379	T	ADD	50	0.2318	0.6448
3	rs397767079	112534211	C	ADD	50	1.551	0.6449
7	rs375319415	64708639	GA	ADD	50	0.6867	0.6449
19	rs2229259	38816463	T	ADD	50	2.036	0.6453
14	rs11544426	102359436	C	ADD	50	2.409	0.6459
14	rs62000389	102445813	A	ADD	50	2.409	0.6459
1	rs781062541	86565820	GA	ADD	50	0.191	0.6461
6	rs41281802	43444344	T	ADD	50	0.191	0.6461
19	rs62617068	51531295	A	ADD	50	0.191	0.6461
22	rs5763269	29489484	T	ADD	50	0.7507	0.6461
14	rs61750885	23953865	A	ADD	50	0.3069	0.6466
16	rs34014829	69367182	T	ADD	50	0.3931	0.6469
15	rs368460716	22866845	T	ADD	50	0.7108	0.6478
1	rs141680926	225940927	A	ADD	50	2.061	0.6482
7	rs61741736	30755850	C	ADD	50	2.061	0.6482
10	rs200474106	100299655	C	ADD	50	2.061	0.6482
14	rs782422954	105368505	A	ADD	50	2.061	0.6482
19	rs1062223	4524004	A	ADD	50	0.6375	0.6486
2	rs74785222	55222276	A	ADD	50	0.5938	0.6497
2	rs34466366	110801654	A	ADD	50	1.932	0.6497
11	rs72873928	5058951	G	ADD	50	0.6041	0.6501
19	rs56248314	17455825	A	ADD	50	1.834	0.6512
1	rs3753841	102914362	A	ADD	50	1.344	0.6517
13	rs56398830	103049340	A	ADD	50	1.621	0.6525
16	rs147257547	20785016	A	ADD	50	0.3924	0.6526
16	rs34745339	88835791	C	ADD	50	1.736	0.6536
11	rs139056511	61346474	T	ADD	50	0.5017	0.654
19	rs17699678	54982360	T	ADD	50	0.5768	0.6541
18	rs111986709	31474331	T	ADD	50	2.56	0.6546
5	rs16891982	33951588	G	ADD	50	0.7712	0.655
11	rs12805520	85919368	T	ADD	50	1.577	0.6558
6	rs138201170	31412380	T	ADD	50	0.6316	0.6559
19	rs772146764	12430727	CTG	ADD	50	2.541	0.6562
11	rs4910844	5755254	T	ADD	50	0.7447	0.6564
21	rs877346	30371809	T	ADD	50	1.39	0.6574
9	rs7866127	96937203	C	ADD	50	1.792	0.6575
3	rs75547468	98150267	A	ADD	50	1.539	0.6577
17	rs1801689	66214462	C	ADD	50	0.59	0.6577
14	rs34394400	19936576	T	ADD	50	1.492	0.658
11	rs139930558	124873388	T	ADD	50	0.6515	0.6582
17	rs73983451	41464314	A	ADD	50	2.005	0.6584
17	rs4300683	3092278	A	ADD	50	0.5677	0.6585
3	rs144282889	73384280	G	ADD	50	5.2	0.659
3	rs75688383	98133052	A	ADD	50	1.537	0.659
1	rs139564196	16030664	T	ADD	50	0.3979	0.6599
1	rs41307682	225144581	A	ADD	50	0.3979	0.6599
1	rs150834033	245688307	G	ADD	50	0.3979	0.6599
2	2_113227246	113227246	A	ADD	50	0.3979	0.6599
5	rs533310477	37226756	G	ADD	50	0.3979	0.6599
10	rs41302249	42802191	A	ADD	50	0.4335	0.6599
11	rs113012592	67665327	T	ADD	50	0.3979	0.6599
11	rs148026822	67665552	T	ADD	50	0.3979	0.6599
17	17_10505019	10505019	T	ADD	50	0.3979	0.6599
22	rs551437772	20114761	T	ADD	50	0.3979	0.6599
22	rs775490487	37566678	T	ADD	50	0.3979	0.6599
22	rs61737838	37688903	C	ADD	50	0.3979	0.6599
22	rs146549351	37906462	T	ADD	50	0.3979	0.6599
11	rs35532855	66690210	T	ADD	50	0.508	0.6602
6	rs14398	33286888	G	ADD	50	1.582	0.6607
16	rs115991261	57984327	T	ADD	50	0.5527	0.6612
16	rs61740582	1911730	A	ADD	50	1.791	0.6614
8	rs5893603	102238611	CG	ADD	50	0.5822	0.6625
15	rs4924595	41995408	C	ADD	50	2.024	0.6629
5	rs62333235	2755371	T	ADD	50	1.429	0.6641
13	rs1391524147	52143914	C	ADD	50	1.329	0.6641
11	rs2231547	3666396	G	ADD	50	1.764	0.665
5	rs752138	176584578	C	ADD	50	1.884	0.6654
9	rs10761084	104768871	C	ADD	50	1.885	0.666
9	rs3739741	104770894	G	ADD	50	1.885	0.666
11	rs61733056	7669642	T	ADD	50	1.694	0.6662
15	rs5030698	99131560	C	ADD	50	0.4094	0.6663
12	rs7972747	53197863	A	ADD	50	2.079	0.6664
11	rs141117375	62526837	T	ADD	50	0.4845	0.6671
1	rs3747951	181089755	T	ADD	50	1.8	0.6682
6	rs62617839	26388177	A	ADD	50	1.539	0.6682
3	rs55639376	98498334	A	ADD	50	1.535	0.6684
3	rs573942090	136854822	C	ADD	50	2.039	0.6685
5	rs34907038	175521940	T	ADD	50	2.039	0.6685
15	rs76375505	82282120	T	ADD	50	1.963	0.6697
22	rs9626585	44859748	T	ADD	50	0.6365	0.6698
19	rs1800437	45678134	C	ADD	50	1.393	0.6701
12	rs2291739	56420869	A	ADD	50	0.7402	0.6712
5	rs116622403	132748414	C	ADD	50	0.4711	0.6715
11	rs7397032	5736832	T	ADD	50	1.351	0.6717
22	rs115376417	43174577	A	ADD	50	2.143	0.6724
5	rs148053500	179774225	C	ADD	50	0.5375	0.6747
1	rs559905244	12847504	C	ADD	50	0.5732	0.675
11	rs10891314	112045923	A	ADD	50	0.7155	0.675
6	rs192244210	56124072	C	ADD	50	0.2933	0.6752
1	rs143611208	92695323	G	ADD	50	2.333	0.6755
17	rs112544857	41395511	A	ADD	50	2.333	0.6755
1	rs1060622	93154836	A	ADD	50	1.309	0.6756
1	rs1302729580	156384556	T	ADD	49	1.394	0.6762
4	rs3733591	9920506	T	ADD	50	1.463	0.6762
15	rs55712142	52244399	T	ADD	50	0.503	0.6767
17	rs201260086	10516249	T	ADD	50	0.4285	0.6768
11	rs41282930	17386938	C	ADD	50	0.5118	0.6769
2	rs61745748	217893477	G	ADD	50	0.3697	0.677
6	rs2076190	136361034	G	ADD	50	1.608	0.6773
2	rs78774163	181915399	A	ADD	50	0.5652	0.6782
17	rs12449858	78125237	A	ADD	50	0.4407	0.6784
10	rs35613011	35607964	C	ADD	50	2.019	0.6794
8	rs2290472	97931370	T	ADD	50	1.594	0.6798
6	rs142993601	35141212	T	ADD	49	0.6852	0.6801
11	rs61735273	5698526	T	ADD	50	0.1234	0.6802
[truncated: 10,517 more rows]
